# Supplementary material for: Annotation of a hybrid partial genome of the coffee rust (Hemileia vastatrix) contributes to the gene repertoire catalog of the Pucciniales
Source: Front Plant Sci. 2014 Oct 31;5:594. doi: 10.3389/fpls.2014.00594 (PMC4215621; doi:10.3389/fpls.2014.00594)
Supplement: Supplementary file 1 [file DataSheet1.XLSX]

## Sheet: Table S1
Table S1. Summary of filtering result of the sequence raw data. Illumina reads were subjected to quality control checks using FastQC (Babraham Bioinformatics, Babraham Institute), and trimmed using the CLC quality_trim script (CLC bio, Aarhus, Denmark). Low-quality 454 reads were filtered with the script SeqClean [http://sourceforge.net/projects/seqclean/files/]. For Illumina reads, filtered file…
		Quality trimming				Remove Duplicates		Seq_Clean
Hva Sample	Technology	Output	Reads%	Output	Residues (%)	Output	Reads	Output	%	Total
		Reads		Residues		Reads	(%)	Reads	Reads	% Reads
Hv387	Illumina	52906712	90.29%	5631082792	87.37%	50782526	95.99%			86.67%
Hv494	Illumina	49590540	89.63%	5276078564	86.69%	47738686	96.27%			86.28%
HvCat_4	Illumina	43704716	90.31%	4668264337	87.69%	42187780	96.53%			87.17%
HvDQ952	Illumina	40324404	91.91%	4314581016	89.40%	38844164	96.33%			88.53%
HvH_179	Illumina	44135884	90.03%	4700925451	87.17%	42033780	95.24%			85.74%
HvH_569	Illumina	46814612	90.10%	4984229847	87.20%	45000606	96.13%			86.61%
HvH_701	Illumina	55732560	91.92%	5960133396	89.36%	53080264	95.24%			87.54%
HvMar_1	Illumina	41116722	92.18%	4404126998	89.76%	39408690	95.85%			88.35%
Total Illumina		374326150	90.76%	39939422401	88.04%	359076496	95.93%			87.07%
HvCat_7	454	2343431	52.54%	725435138	41.87%			2256160	96.28%	50.58%
HvCat_7	454	832456	59.45%	279812367	46.47%			817988	98.26%	58.42%
Total 454		3175887	54.19%	1005247505	43.06%			3074148	96.80%	52.46%

## Sheet: Table S2
Table S2. Novel retrotransposon families identified in the HvHybrid genome. Retrotransposon families were manually annotated from the Hva gene families.
Family	No. of Members	GenBank accesions	Homologies	Features
Copia-like retrotransposon	184	JX569504 - JX569639	S. cerevisiae S288c retrotransposon	LTR=1,350bp
			P. triticina Copia-10_PTri-I	Long direct repeats
			M. larici-populina Copia-15_MLP-I	Inverted repeats
				%GC = 28,2-40,3
Gypsy-like retrotransposon Family 1	105	JX569408 - JX569503	M. larici-populina Gypsy-84_MLP-I	%GC=33,7-58,4
			M. larici-populina Gypsy-51_MLP-I
			P. graminis Gypsy-12_PGr-I.
Gypsy-like retrotransposon Family 2	101	JX569640 - JX569708	P. graminis Gypsy-14_PGr-I	%GC=29,8-46,2
			M. larici-populina Gypsy-33_MLP-I
Gypsy-like retrotransposon Family 3	72	JX569369 - JX569407	M. larici-populina DNA3-3_MLP	%GC=23,6-43,6

## Sheet: Table S3
Table S3. Statistics of H. vastatrix RNA-seq assemblies. *Clean reads were obtained after quality trimming and removing duplicates.
Sample IDs	Coffea species and genotypes	Raw Reads	Clean reads*	Contigs	Average Size (bp)
				(# Transcripts)
HvCatNor	C. arabica var. Caturra	55,285,448	50,788,046	44.297	716.8
HvCat955	H3001: C. arabica CaCV1 x HdT1343 (C. arabica x C. canephora) Int 574 CV2	52,946,104	48,135,154	64.752	675.8
HvH420_701	H2094: (C. arabica x MundoNovo)x F502 (C.arabica introduction from Tanganica)	54,854,412	50,004,868	55.791	828

## Sheet: Table S4
Table S4. Alignment of H. vastatrix RNA-seq samples to the HvHybrid and individual assemblies. The algorithm BLASTn was used to align Hva transcript samples to the HvHybrid and individual assemblies (E-value = 1e-10).
Transcript datasets vs Assemblies		Alignments (No. of hits)
	# Transcripts	HvHybrid	Hv387	Hv494	Hv701	HvCat	HvDQ952	HvH569	HvH179	HvMar
HvCatNor	44.297	38,208 (86%)	37,533 (84%)	37,244 (84%)	37,705 (85%)	35,951 (81%)	36,860 (83%)	37,331 (84%)	37,034 (83%)	36,878 (83%)
HvCat955	64.752	29,558 (46%)	28,670 (44%)	28,884 (44%)	28,511 (44%)	28,112 (43%)	27,442 (42%)	28,327 (43%)	28,416 (43%)	28,071 (43%)
HvH420_701	55.701	28,847 (52%)	28,075 (50%)	27,870 (49%)	28,207 (50%)	26,885 (48%)	27,518 (49%)	27,666 (49%)	27,849 (49%)	27,487 (49%)

## Sheet: Table S5
Table S5. Homology of Hva transcripts to protein sequence databases. Number of hits of Hva transcript samples when compared to the NCBI non-redundant proteins database using BLASTx sequence similarity analysis (E-value = 1e-3).
	Fungi	Viridiplantae	Bacteria	Other hits	No hits
HvCatNor	13.281	835	301	4.931	24.957
HvH420_701	27.117	489	2.305	4.082	21.798
HvCat955	27.258	849	3.484	8.211	26.346

## Sheet: Table S6
Table S6. Number of Hva predicted proteins with a BLAST hit identified in the individual asssemblies sequences. The program tBLASTn was used to query the individual assemblies contig sequences using the core set of 14,445 Hva predicted proteins (E-value = 1e-3).
	Genome individual assemblies
	Hv387	Hv494	HvCat_4	HvDQ952	HvH_179	HvH_569	HvH_701	HvMar_1
Hits	14,236	14,199	14,292	14,142	14,339	14,265	13,939	14,288
No hits	209	246	153	303	106	180	506	157
% hits	98.6	98.3	98.9	97.9	99.3	98.8	96.5	98.9

## Sheet: Table S7
Table S7. Functional Annotation of the 8,458 Hva transcripts having a KOG homolog
Hva Protein ID	PSSM-ID	From	To	E-Value	Bitscore	Short name	Superfamily
Hv190599_5	260208	4	70	1.70523	390404	cl00133	SCP
Hv224378_14	253162	108	141	0.00340611	33343	pfam05347	Complex1_LYR
Hv224378_14	262428	108	141	0.00340611	33343	cl05087	Complex1_LYR_1
Hv301932_20	212465	34	150	1.78453e-28	114573	cd01718	Sm_E
Hv301932_20	260307	34	150	1.78453e-28	114573	cl00259	Sm_like
Hv194273_22	119398	15	113	6.05742e-05	518175	cd06530	S26_SPase_I
Hv194273_22	263975	15	113	6.05742e-05	518175	cl10465	Peptidase_S24_S26
Hv292329_25	227371	13	171	1.47455e-51	192281	COG5038	COG5038
Hv75585_29	266502	3	74	0.000110074	378266	cl17037	NBD_sugar-kinase_HSP70_actin
Hv16158_40	256167	4	81	2.18785e-24	102084	cl11383	F1F0-ATPsyn_F
Hv60644_41	251639	36	53	0.00735918	302823	cl03798	zf-Tim10_DDP
Hv181589_42	251895	24	166	1.89834e-25	111562	pfam03357	Snf7
Hv181589_42	267743	24	166	1.89834e-25	111562	cl19390	Snf7
Hv283069_49	261442	38	139	1.64206e-31	125234	cl02776	GST_C_family
Hv283069_49	260398	6	27	0.348337	425311	cl00388	Thioredoxin_like
Hv283069_49	223698	2	140	6.19901e-17	890985	COG0625	Gst
Hv217039_51	249634	32	122	1.73078e-10	688151	pfam00153	Mito_carr
Hv217039_51	249634	32	122	1.73078e-10	688151	cl02813	Mito_carr
Hv60736_53	266526	5	113	5.71533e-35	131241	cl17171	PH-like
Hv298926_57	255297	45	77	0.0026255	457078	cl07829	NuA4
Hv217280_59	252076	118	313	5.3104e-66	219142	cl04190	Mob1_phocein
Hv217280_60	252076	1	168	8.15015e-49	172148	cl04190	Mob1_phocein
Hv266981_67	236776	4	87	0.00360969	361576	PRK10856	PRK10856
Hv266981_68	236776	4	92	0.00455381	342316	PRK10856	PRK10856
Hv15101_73	206640	1	93	1.75025e-24	107157	cd00154	Rab
Hv15101_73	266525	1	93	1.75025e-24	107157	cl17170	Ras_like_GTPase
Hv36872_75	268111	1	94	0.0724775	468909	cl19758	FH2
Hv250887_77	250332	1	93	9.55723e-09	634306	pfam01061	ABC2_membrane
Hv250887_77	266576	1	93	9.55723e-09	634306	cl17235	ABC2_membrane
Hv124773_79	266538	37	81	0.000181824	544228	cl17186	TIM_phosphate_binding
Hv124773_80	266538	18	65	0.000583379	521116	cl17186	TIM_phosphate_binding
Hv187372_83	266576	1	39	0.24473	418594	cl17235	ABC2_membrane
Hv207201_85	240709	36	139	5.99699e-31	125012	cd12263	RRM_ABT1_like
Hv207201_85	266524	36	139	5.99699e-31	125012	cl17169	RRM_SF
Hv19790_88	233208	1	71	8.8194e-07	601222	TIGR00956	3a01205
Hv145741_90	260252	35	137	2.81232e-55	185923	cl00197	cyclophilin
Hv236966_92	253962	8	41	5.89517e-07	569079	cl06099	DUF1264
Hv235140_93	119389	21	150	2.9052e-13	743287	cd01427	HAD_like
Hv235140_93	119389	21	150	2.9052e-13	743287	cl18949	HAD_like
Hv235140_93	267495	125	179	0.0001474	398843	cl19142	Hydrolase_like
Hv235140_93	178251	1	179	4.25076e-40	152558	PLN02645	PLN02645
Hv291483_96	263920	17	241	1.33557e-86	274577	cl09925	PKc_like
Hv291483_96	177649	17	241	2.45513e-60	207748	PLN00009	PLN00009
Hv304817_97	267493	19	146	0.000407451	382571	cl19140	Hydrolase_4
Hv201341_101	252096	67	268	1.03902e-05	601362	cl20257	UPF0183
Hv289492_109	260719	16	105	2.54421e-11	730044	cl00957	Translin
Hv204870_111	260768	48	156	4.06911e-05	554624	cl01053	SGNH_hydrolase
Hv46116_114	253839	1	230	4.96539e-44	162908	cl05927	ATP11
Hv58656_117	238713	87	290	5.71943e-92	287211	cd01428	ADK
Hv58656_117	266541	87	290	5.71943e-92	287211	cl17190	NK
Hv58656_117	234711	86	297	1.36851e-104	319788	PRK00279	adk
Hv58656_118	266541	31	87	1.23149e-16	84981	cl17190	NK
Hv184727_120	266551	17	118	0.00249274	502422	cl17201	ABC_ATPase
Hv259419_121	267553	61	104	0.000221315	385626	cl19200	Cellulase-like
Hv122108_125	252776	54	171	0.0535634	472854	cl04723	Far-17a_AIG1
Hv251366_127	255296	216	344	7.91211e-06	588373	pfam09335	SNARE_assoc
Hv251366_127	260418	216	344	7.91211e-06	588373	cl00429	SNARE_assoc
Hv146105_134	263593	1	151	6.53409e-13	807174	cl08327	Glyco_hydro_47
Hv231257_135	263927	2	278	6.60118e-91	289696	cl09933	ACAD
Hv231257_136	263927	2	390	6.68639e-170	495778	cl09933	ACAD
Hv283804_141	238121	3	230	2.30025e-17	935536	cl19087	WD40
Hv283804_141	225201	3	230	1.09148e-07	666507	COG2319	COG2319
Hv283804_142	238121	56	446	2.19362e-13	839236	cl19087	WD40
Hv283804_142	225201	36	456	2.02489e-11	801327	COG2319	COG2319
Hv15509_145	266524	5	60	6.75159e-15	802313	cl17169	RRM_SF
Hv219648_148	129885	16	61	0.000386705	361789	cl17977	nst
Hv228705_149	249634	12	68	5.83018e-05	530219	cl02813	Mito_carr
Hv228254_154	260329	13	94	7.34731e-11	694881	cl00289	FIG
Hv134908_156	260982	1	153	0.00158281	52629	cl01529	GH99_GH71_like
Hv319483_157	267298	1	73	1.81011e-36	140536	cl18945	AAT_I
Hv319483_157	223239	1	73	4.87775e-17	876021	COG0161	BioA
Hv230484_160	263920	1	112	0.00264554	50442	cl09925	PKc_like
Hv324279_162	260522	12	64	1.12941e-30	117871	cl00600	Ribosomal_L7Ae
Hv241311_168	263920	287	370	0.00623734	376469	cl09925	PKc_like
Hv78444_169	250661	1	566	2.34644e-111	363241	pfam01496	V_ATPase_I
Hv78444_170	250661	1	362	1.47293e-39	162552	pfam01496	V_ATPase_I
Hv366547_175	250436	15	75	3.64239e-19	87663	pfam01198	Ribosomal_L31e
Hv366547_175	260697	15	75	3.64239e-19	87663	cl00921	Ribosomal_L31e
Hv79548_199	145739	62	101	0.00518786	328302	cl17573	GalP_UDP_tr_C
Hv172635_203	182006	35	84	0.00525648	330888	PRK09633	ligD
Hv80795_208	224151	201	257	1.37341e-12	788935	COG1230	CzcD
Hv80795_208	260348	201	257	1.37341e-12	788935	cl00316	Cation_efflux
Hv311106_216	263593	24	110	6.46817e-13	772506	cl08327	Glyco_hydro_47
Hv276243_220	263558	5	67	0.00165345	494338	cl08270	Peptidase_S10
Hv161681_227	260174	18	46	6.96511e-08	589822	cl00074	H4
Hv45180_230	266524	1	51	0.000245543	367564	cl17169	RRM_SF
Hv214404_238	258650	25	98	0.000123474	36031	cl20552	ABC_trans_N
Hv244866_247	224162	1	188	6.30739e-31	132.47	COG1241	MCM2
Hv275496_255	99751	24	64	0.0119668	433029	cd06257	DnaJ
Hv275496_255	261333	24	64	0.0119668	433029	cl02542	DnaJ
Hv52883_269	268236	1	84	1.08131e-20	969981	cl19883	ERO1
Hv68287_270	267298	1	162	1.23857e-81	262644	cl18945	AAT_I
Hv68287_270	223239	1	164	6.13124e-33	135752	COG0161	BioA
Hv51736_282	263925	5	78	7.55879e-09	629887	cl09931	NADB_Rossmann
Hv51736_283	263925	5	78	2.21929e-05	534439	cl09931	NADB_Rossmann
Hv178531_285	257238	63	100	0.00777852	33685	pfam12706	Lactamase_B_2
Hv178531_285	260426	63	100	0.00777852	33685	cl00446	Lactamase_B
Hv90671_287	119392	36	192	7.95704e-13	827469	cd06174	MFS
Hv90671_287	119392	36	192	7.95704e-13	827469	cl18950	MFS
Hv90671_287	254360	36	207	2.08546e-12	81312	pfam07690	MFS_1
Hv90671_288	119392	14	165	3.29609e-09	715761	cd06174	MFS
Hv90671_288	119392	14	165	3.29609e-09	715761	cl18950	MFS
Hv90671_288	254360	14	180	1.6263e-09	693708	pfam07690	MFS_1
Hv186290_291	263556	8	330	1.02697e-76	254853	cl08267	ISOPREN_C2_like
Hv186290_291	257605	28	149	1.22866e-07	639231	pfam13249	Prenyltrans_2
Hv186290_292	263556	8	301	1.49899e-59	209399	cl08267	ISOPREN_C2_like
Hv119618_298	263925	1	124	8.82613e-23	103129	cl09931	NADB_Rossmann
Hv65375_303	252747	14	119	1.58693e-23	102.73	cl04685	P16-Arc
Hv65375_304	252747	338	453	2.44435e-39	153576	cl04685	P16-Arc
Hv240989_307	212467	23	130	3.89828e-44	154411	cd01720	Sm_D2
Hv240989_307	260307	23	130	3.89828e-44	154411	cl00259	Sm_like
Hv240989_308	260307	22	101	1.07134e-24	103179	cl00259	Sm_like
Hv49065_309	265433	135	233	0.00311951	369123	cl14607	OPT
Hv161646_311	265439	1	173	3.54527e-42	156647	cl14647	GH43_62_32_68
Hv244074_313	176644	48	140	2.4754e-17	847324	cd00866	PEBP_euk
Hv244074_313	260279	48	140	2.4754e-17	847324	cl00227	PEBP
Hv35422_314	148050	64	105	4.43808e-06	550522	cl05627	GRIM-19
Hv35422_315	148050	64	162	6.04547e-27	112447	cl05627	GRIM-19
Hv58018_317	250503	1	46	2.57998e-15	79948	pfam01282	Ribosomal_S24e
Hv58018_317	260675	1	46	2.57998e-15	79948	cl00878	Ribosomal_S24e
Hv52524_326	250417	6	120	0.000730149	490601	cl09526	SBDS
Hv82110_327	266644	51	146	0.000184306	522612	cl17354	NIF
Hv85681_328	267460	84	108	0.0182678	460683	cl19107	SPFH_like
Hv85681_328	267460	55	85	0.103938	437571	cl19107	SPFH_like
Hv85681_329	259815	24	247	3.02841e-111	335353	cd13437	SPFH_alloslipin
Hv85681_329	267460	24	247	3.02841e-111	335353	cl19107	SPFH_like
Hv85681_329	214581	25	183	9.43419e-23	105435	smart00244	PHB
Hv228264_331	261038	22	73	0.00453536	362047	cl01709	PBP2_NikA_DppA_OppA_like
Hv71274_332	249634	9	116	0.00176264	472439	cl02813	Mito_carr
Hv202517_333	267298	40	142	1.96206e-13	789224	cl18945	AAT_I
Hv63058_337	223903	28	81	0.00032427	364495	COG0833	LysP
Hv63058_338	223903	34	102	1.12862e-16	892218	COG0833	LysP
Hv264304_341	249651	122	175	0.00324244	487336	pfam00173	Cyt-b5
Hv264304_341	261158	122	175	0.00324244	487336	cl02041	Cyt-b5
Hv264304_342	249651	23	76	0.000637158	487336	pfam00173	Cyt-b5
Hv264304_342	261158	23	76	0.000637158	487336	cl02041	Cyt-b5
Hv51006_343	265761	1	90	1.23137e-06	568942	cl15692	CE4_SF
Hv218399_344	241551	13	76	2.25318e-09	645809	cl00016	Cyt_c_Oxidase_Vb
Hv171349_345	263972	33	84	7.87758e-13	784144	cl10459	Peptidases_S8_S53
Hv171349_345	263543	110	162	1.2371e-09	638875	cl08238	PA
Hv171349_345	224322	9	109	0.000102428	410748	COG1404	AprE
Hv71278_347	239584	60	395	1.04911e-54	197448	cd03507	Delta12-FADS-like
Hv71278_347	260534	60	395	1.04911e-54	197448	cl00615	Membrane-FADS-like
Hv71278_348	260534	41	279	2.05806e-30	132498	cl00615	Membrane-FADS-like
Hv114106_350	260346	13	114	2.40995e-18	879472	cl00314	Ribosomal_S10
Hv114106_351	260346	13	147	1.24436e-44	157283	cl00314	Ribosomal_S10
Hv125029_353	260230	257	366	0.00188959	519351	cl00165	Calpain_III
Hv125029_353	260336	13	77	0.000444713	380582	cl00299	MIT
Hv181163_354	258093	258	330	0.00616093	495575	pfam13813	MBOAT_2
Hv181163_354	258093	258	330	0.00616093	495575	cl18671	MBOAT_2
Hv20509_360	214773	243	309	0.00705839	362458	cl18315	CAP10
Hv205050_364	266525	36	250	2.04823e-46	168499	cl17170	Ras_like_GTPase
Hv205050_364	224025	31	254	3.86173e-07	626707	COG1100	COG1100
Hv107119_372	260398	38	134	4.57409e-33	128845	cl00388	Thioredoxin_like
Hv72990_375	263558	7	65	9.56088e-07	607467	cl08270	Peptidase_S10
Hv22968_379	99783	75	286	8.86325e-20	996865	cd06186	NOX_Duox_like_FAD_NADP
Hv22968_379	263080	75	286	8.86325e-20	996865	cl06868	FNR_like
Hv22968_380	254588	14	55	0.00046723	345872	cl17205	FAD_binding_8
Hv127653_389	259161	210	405	0.00309387	543291	cl20900	Glyco_transf_18
Hv127653_390	259161	56	184	0.00509018	354543	cl20900	Glyco_transf_18
Hv53538_395	238117	126	198	1.06427e-20	980433	cd00195	UBCc
Hv53538_395	260221	126	198	1.06427e-20	980433	cl00154	UBCc
Hv741_399	266551	13	113	3.89027e-05	553271	cl17201	ABC_ATPase
Hv59419_403	266497	5	92	0.0094699	44168	cl17012	GINS_A
Hv83317_407	260427	1	96	1.93454e-15	825749	cl00447	Nudix_Hydrolase
Hv60956_426	263970	6	135	4.98622e-09	661148	cl10447	GH18_chitinase-like
Hv60956_426	250070	6	135	7.13531e-07	602113	pfam00704	Glyco_hydro_18
Hv50290_427	262265	67	180	1.48966e-29	128131	cl04712	Ceramidase_alk
Hv50290_427	262265	53	79	0.00144747	372244	cl04712	Ceramidase_alk
Hv139622_428	265761	1	75	2.13165e-12	75769	cl15692	CE4_SF
Hv7686_433	258183	39	73	0.00671681	304343	pfam13920	zf-C3HC4_3
Hv7686_433	266579	39	73	0.00671681	304343	cl17238	RING
Hv28935_435	255584	125	202	0.00203739	382416	cl10790	AAA-ATPase_like
Hv121111_437	260443	37	142	3.02603e-49	171229	cl00467	Ntn_hydrolase
Hv121111_437	223711	35	142	1.21156e-16	86968	COG0638	PRE1
Hv137034_438	200170	9	126	0.000972695	507482	cl17696	DREG-2
Hv93215_440	263970	1	55	0.000131833	399213	cl10447	GH18_chitinase-like
Hv182670_443	200106	47	119	2.79692e-09	664377	TIGR01456	CECR5
Hv259041_444	117132	62	103	0.000245297	488089	cl07243	Lipid_DES
Hv259041_444	265470	2	90	0.0015225	353233	cl14876	Zinc_peptidase_like
Hv259041_445	117132	62	89	0.0113448	438013	cl07243	Lipid_DES
Hv259041_445	265470	2	89	0.00153128	345529	cl14876	Zinc_peptidase_like
Hv147989_451	100107	31	133	3.80824e-05	547434	cd02440	AdoMet_MTases
Hv147989_451	266528	31	133	3.80824e-05	547434	cl17173	AdoMet_MTases
Hv147989_452	100107	31	133	8.99815e-05	547434	cd02440	AdoMet_MTases
Hv147989_452	266528	31	133	8.99815e-05	547434	cl17173	AdoMet_MTases
Hv140859_460	261508	118	164	9.37345e-08	649354	cl02915	Voltage_gated_ClC
Hv140859_460	261508	54	80	8.70237	410531	cl02915	Voltage_gated_ClC
Hv70217_461	238029	6	123	3.64693e-61	198713	cd00074	H2A
Hv70217_461	238029	6	123	3.64693e-61	198713	cl19068	H2A
Hv70217_461	185399	4	135	7.15221e-67	213838	PTZ00017	PTZ00017
Hv205378_464	238909	19	173	1.01517e-92	282403	cd01928	Cyclophilin_PPIL3_like
Hv205378_464	260252	19	173	1.01517e-92	282403	cl00197	cyclophilin
Hv9930_466	251879	60	126	2.42847e-08	610383	pfam03330	DPBB_1
Hv9930_466	261983	60	126	2.42847e-08	610383	cl04011	DPBB_1
Hv267472_479	258136	10	228	1.33477e-59	201295	cl16444	NUDIX_2
Hv13383_482	260251	2	92	1.13651e-35	135794	cl00196	plant_peroxidase_like
Hv35390_483	266525	17	198	5.77664e-88	271812	cl17170	Ras_like_GTPase
Hv35390_483	224025	16	198	3.67826e-21	100805	COG1100	COG1100
Hv92729_484	266525	111	302	1.81961e-61	208945	cl17170	Ras_like_GTPase
Hv92729_485	266525	16	141	2.80534e-20	964667	cl17170	Ras_like_GTPase
Hv92729_485	178657	18	182	0.0999282	460751	PLN03110	PLN03110
Hv153612_486	258093	118	188	0.000202962	530243	pfam13813	MBOAT_2
Hv153612_486	258093	118	188	0.000202962	530243	cl18671	MBOAT_2
Hv64998_488	192306	136	197	4.72227e-21	984707	pfam09497	Med12
Hv64998_488	192306	136	197	4.72227e-21	984707	cl09730	Med12
Hv169151_489	263509	1	78	3.30209e-42	155799	cl07893	AmyAc_family
Hv169151_490	263509	9	77	1.35496e-16	876184	cl07893	AmyAc_family
Hv169151_490	223443	3	90	0.000317227	380479	COG0366	AmyA
Hv167436_493	266528	2	113	1.40171e-19	935923	cl17173	AdoMet_MTases
Hv166084_494	248438	49	161	0.000236201	557113	cl17884	COG1214
Hv166084_494	223607	47	437	1.52625e-60	215516	COG0533	QRI7
Hv188128_496	238159	78	458	8.15375e-56	206098	cl15670	VATPase_H
Hv188128_497	238159	164	248	3.80955e-25	115961	cl15670	VATPase_H
Hv188128_497	251808	28	198	1.34564e-10	730769	cl19938	V-ATPase_H_N
Hv218892_503	238574	4	258	2.52962e-106	331775	cd01169	HMPP_kinase
Hv218892_503	260247	4	258	2.52962e-106	331775	cl00192	ribokinase_pfkB_like
Hv218892_503	265653	290	481	1.08567e-40	159788	cl15243	TENA_THI-4
Hv218892_503	237797	1	474	9.17699e-85	285914	PRK14713	PRK14713
Hv218892_504	238574	4	196	8.16598e-69	229698	cd01169	HMPP_kinase
Hv218892_504	260247	4	196	8.16598e-69	229698	cl00192	ribokinase_pfkB_like
Hv218892_504	265653	230	310	5.51669e-06	600213	cl15243	TENA_THI-4
Hv337189_508	267447	4	106	1.15407e-46	171373	cl19094	Esterase_lipase
Hv337189_508	223730	2	102	6.41554e-12	734307	COG0657	Aes
Hv41488_509	266807	1	72	3.99577e-11	690288	cl17745	PCRF
Hv41488_509	263968	45	117	0.00663688	330051	cl10335	DUF3647
Hv81963_515	249634	141	222	1.03983e-13	780599	pfam00153	Mito_carr
Hv81963_515	249634	141	222	1.03983e-13	780599	cl02813	Mito_carr
Hv81963_515	249634	63	114	0.000438833	510959	cl02813	Mito_carr
Hv24125_523	226654	83	112	0.000291558	392212	COG4191	COG4191
Hv246746_539	253715	93	224	3.4336e-36	135854	pfam06417	DUF1077
Hv246746_539	253715	93	224	3.4336e-36	135854	cl05757	DUF1077
Hv246746_540	253715	93	224	4.34142e-35	135854	pfam06417	DUF1077
Hv246746_540	253715	93	224	4.34142e-35	135854	cl05757	DUF1077
Hv127647_550	265440	65	429	1.21346e-76	256664	cl14648	Aldose_epim
Hv127647_551	265440	101	181	2.35762e-08	656046	cl14648	Aldose_epim
Hv288456_571	252344	133	268	9.32549e-19	957777	cl04384	DUF383
Hv288456_572	252344	20	161	2.39858e-21	996297	cl04384	DUF383
Hv120263_582	264539	1	38	0.000378979	511249	cl12078	p450
Hv67211_585	258650	43	105	0.103543	421942	cl20552	ABC_trans_N
Hv25834_590	267493	78	331	1.02689e-21	105968	cl19140	Hydrolase_4
Hv25834_590	257231	84	331	1.94361e-18	956936	pfam12697	Abhydrolase_6
Hv243195_592	250793	74	102	1.70786e-06	555114	pfam01679	Pmp3
Hv243195_592	260419	74	102	1.70786e-06	555114	cl00431	Pmp3
Hv126645_606	260768	52	178	1.99134e-06	593144	cl01053	SGNH_hydrolase
Hv128903_607	212165	33	103	1.31754	400987	cl18295	YPK1_N_like
Hv123614_611	264539	12	408	5.58782e-35	148966	cl12078	p450
Hv256172_613	260316	49	199	1.85273e-14	804471	cl00274	ML
Hv112974_620	99751	8	69	4.70716e-08	610221	cd06257	DnaJ
Hv112974_620	261333	8	69	4.70716e-08	610221	cl02542	DnaJ
Hv112974_621	249696	2	33	0.0292343	444442	pfam00226	DnaJ
Hv112974_621	261333	2	33	0.0292343	444442	cl02542	DnaJ
Hv32329_623	260394	56	139	0.0205763	448952	cl00381	PNPOx_like
Hv263702_627	252871	8	82	0.0966704	412462	cl04837	ATP-synt_J
Hv55706_628	233174	21	73	0.0223333	473309	TIGR00893	2A0114
Hv54570_632	251450	48	73	0.0014754	437605	pfam02656	DUF202
Hv54570_632	263935	48	73	0.0014754	437605	cl09954	DUF202
Hv182659_642	263972	50	106	2.22486e-18	91126	cl10459	Peptidases_S8_S53
Hv121251_643	249631	113	200	3.08332e-10	704517	cl18342	Cellulase
Hv212411_645	256416	83	123	0.000394982	385225	cl12866	DUF3129
Hv114218_648	260222	28	117	1.98757e-13	746304	cl00155	UBQ
Hv40344_649	261173	23	75	3.81202e-05	525919	cl02096	Gti1_Pac2
Hv40344_650	261173	54	118	1.16479e-26	109601	cl02096	Gti1_Pac2
Hv177083_653	202478	46	170	0.166051	427879	cl03789	UcrQ
Hv139398_656	226384	7	48	0.000295563	374992	COG3866	PelB
Hv26062_657	262983	1	48	0.00376205	330987	cl06672	Glyco_hydro_53
Hv227404_658	119392	38	473	2.27407e-10	761985	cd06174	MFS
Hv227404_658	119392	38	473	2.27407e-10	761985	cl18950	MFS
Hv227404_658	129965	21	524	0	565509	TIGR00887	2A0109
Hv227404_659	129965	21	166	2.21608e-30	128693	TIGR00887	2A0109
Hv180588_661	238117	6	145	2.34913e-55	185484	cd00195	UBCc
Hv180588_661	260221	6	145	2.34913e-55	185484	cl00154	UBCc
Hv113786_663	261337	105	267	0.00213403	535305	cl02553	Peptidase_C19
Hv113786_664	261337	107	323	4.37141e-41	163698	cl02553	Peptidase_C19
Hv113786_664	249862	106	309	2.33083e-27	124828	pfam00443	UCH
Hv25983_668	266872	26	248	1.13887e-42	161759	cl17837	DUF1295
Hv131111_676	250536	59	87	5.31364	416768	cl03166	Peroxidase_2
Hv132105_684	262143	43	140	4.66628e-11	722345	cl04407	Dopey_N
Hv9070_687	249634	105	189	7.268e-23	992459	pfam00153	Mito_carr
Hv9070_687	249634	105	189	7.268e-23	992459	cl02813	Mito_carr
Hv9070_687	249634	212	304	1.84292e-17	896159	pfam00153	Mito_carr
Hv9070_687	249634	212	304	1.84292e-17	896159	cl02813	Mito_carr
Hv9070_687	249634	3	85	7.36015e-16	849935	pfam00153	Mito_carr
Hv9070_687	249634	3	85	7.36015e-16	849935	cl02813	Mito_carr
Hv9070_687	185494	4	292	1.15612	445299	PTZ00168	PTZ00168
Hv9070_688	249634	101	185	5.33098e-21	992459	pfam00153	Mito_carr
Hv9070_688	249634	101	185	5.33098e-21	992459	cl02813	Mito_carr
Hv9070_688	249634	208	300	1.47132e-17	896159	pfam00153	Mito_carr
Hv9070_688	249634	208	300	1.47132e-17	896159	cl02813	Mito_carr
Hv9070_688	249634	3	81	1.06315e-12	761339	pfam00153	Mito_carr
Hv9070_688	249634	3	81	1.06315e-12	761339	cl02813	Mito_carr
Hv9070_688	185494	4	288	0.000949042	387519	PTZ00168	PTZ00168
Hv247371_695	235637	93	184	1.32872e-14	818517	PRK05888	PRK05888
Hv73530_699	260365	88	168	0.906187	432239	cl00337	PT_UbiA
Hv191350_701	237864	35	105	0.00623151	347852	PRK14950	PRK14950
Hv47043_703	250474	1	67	4.77248e-16	807018	pfam01248	Ribosomal_L7Ae
Hv47043_703	260522	1	67	4.77248e-16	807018	cl00600	Ribosomal_L7Ae
Hv47043_704	250474	34	112	2.26487e-20	937986	pfam01248	Ribosomal_L7Ae
Hv47043_704	260522	34	112	2.26487e-20	937986	cl00600	Ribosomal_L7Ae
Hv227547_705	267523	130	173	0.000275133	51601	cl19170	Y_phosphatase3
Hv179045_709	263942	98	247	4.77393e-19	98051	cl10013	Glycosyltransferase_GTB_type
Hv305_712	261488	62	99	0.0245669	464757	cl02872	DHQ_Fe-ADH
Hv305_712	261488	29	67	3.13498	403125	cl02872	DHQ_Fe-ADH
Hv100279_715	238979	1	93	1.02006e-24	105412	cd02021	GntK
Hv100279_715	266541	1	93	1.02006e-24	105412	cl17190	NK
Hv93720_718	266524	68	124	0.00024675	475947	cl17169	RRM_SF
Hv93720_719	258134	234	294	0.247793	443731	pfam13865	FoP_duplication
Hv93720_719	258134	234	294	0.247793	443731	cl16441	FoP_duplication
Hv93720_719	266524	68	164	0.057091	429723	cl17169	RRM_SF
Hv80029_721	263920	11	253	7.01407e-37	145705	cl09925	PKc_like
Hv80029_721	214567	8	189	9.1804e-34	134194	smart00220	S_TKc
Hv80029_722	263920	1	213	7.14258e-28	120667	cl09925	PKc_like
Hv143152_727	254339	365	463	3.88736e-26	119089	cl06625	Nucleos_tra2_C
Hv143152_727	254346	249	340	3.84684e-07	626545	pfam07670	Gate
Hv143152_727	254346	249	340	3.84684e-07	626545	cl18514	Gate
Hv143152_728	254339	124	221	2.39994e-09	68628	cl06625	Nucleos_tra2_C
Hv143044_731	263925	1	111	0.233533	445405	cl09931	NADB_Rossmann
Hv82586_734	260399	33	85	9.07729e-12	714765	cl00389	SIS
Hv187962_737	266525	64	206	1.80317e-63	210802	cl17170	Ras_like_GTPase
Hv187962_738	266525	1	136	4.88124e-57	191542	cl17170	Ras_like_GTPase
Hv130345_747	238230	14	127	2.45078e-45	159978	cd00392	Ribosomal_L13
Hv130345_747	260361	14	127	2.45078e-45	159978	cl00333	Ribosomal_L13
Hv1360_748	261983	76	118	0.709571	406227	cl04011	DPBB_1
Hv1360_749	261983	21	49	0.00545937	309927	cl04011	DPBB_1
Hv86679_752	250871	108	217	5.07773e-11	74254	pfam01794	Ferric_reduct
Hv86679_752	260761	108	217	5.07773e-11	74254	cl01043	Ferric_reduct
Hv86679_752	263080	201	448	1.49214e-08	684854	cl06868	FNR_like
Hv7651_755	187742	27	167	4.1013e-50	170318	cd09209	Lumazine_synthase-I
Hv7651_755	260349	27	167	4.1013e-50	170318	cl00317	Lumazine_synthase-like
Hv7651_756	260349	17	81	3.25412e-17	848038	cl00317	Lumazine_synthase-like
Hv278205_759	204312	15	140	4.79143e-26	108783	pfam09784	L31
Hv278205_759	204312	15	140	4.79143e-26	108783	cl10761	L31
Hv152752_761	249634	13	93	0.00170048	483995	cl02813	Mito_carr
Hv126156_763	266580	43	198	3.24164e-70	232438	cl17240	FDH_GDH_like
Hv126156_763	223980	43	216	9.56721e-51	182047	COG1052	LdhA
Hv126156_764	266580	29	147	1.25402e-57	197.77	cl17240	FDH_GDH_like
Hv46638_769	260339	1	88	2.2818e-33	126844	cl00304	TP_methylase
Hv36326_772	260378	28	80	6.99873e-06	540012	cl00355	Ribosomal_S14
Hv53311_773	250350	1	114	2.5395e-05	511698	cl15973	Cutinase
Hv53311_774	250350	53	120	0.0103553	469327	cl15973	Cutinase
Hv186750_781	252989	72	140	8.54295e-16	81936	pfam05071	NDUFA12
Hv186750_781	260986	72	140	8.54295e-16	81936	cl01534	NDUFA12
Hv56364_782	250536	1	88	0.000804191	53618	cl03166	Peroxidase_2
Hv73268_792	153126	74	356	3.32716e-75	247621	cd02435	CCC1
Hv73268_792	260320	74	356	3.32716e-75	247621	cl00278	CCC1_like
Hv73268_793	260320	1	196	2.85804e-20	989336	cl00278	CCC1_like
Hv133915_794	266708	199	352	0.00338145	389587	cl17468	Aa_trans
Hv133915_794	182324	28	441	3.82864e-18	101.57	PRK10238	PRK10238
Hv130514_795	260252	12	145	4.89807e-48	167434	cl00197	cyclophilin
Hv217949_800	260518	8	102	0.00222778	344218	cl00596	LrgB
Hv73747_811	257971	22	152	0.000126624	522296	pfam13664	DUF4149
Hv73747_811	257971	22	152	0.000126624	522296	cl16341	DUF4149
Hv35665_813	263972	41	87	5.34614e-17	884296	cl10459	Peptidases_S8_S53
Hv35665_813	224322	45	96	0.413044	437712	COG1404	AprE
Hv71641_817	238085	26	147	1.33031e-37	139383	cd00148	PROF
Hv71641_817	260204	26	147	1.33031e-37	139383	cl00123	PROF
Hv174225_827	254978	45	125	3.67767e-08	614706	cl18537	Coa1
Hv88183_830	260307	12	67	6.32743e-15	764954	cl00259	Sm_like
Hv118605_832	191399	21	86	3.7097e-10	635726	cl20143	DUF866
Hv165314_836	251895	16	184	1.18904e-30	125429	pfam03357	Snf7
Hv165314_836	267743	16	184	1.18904e-30	125429	cl19390	Snf7
Hv165314_837	267743	16	55	1.02954	403003	cl19390	Snf7
Hv199196_839	263920	35	137	2.36377e-40	152065	cl09925	PKc_like
Hv199196_839	263920	12	33	0.000384212	376933	cl09925	PKc_like
Hv162546_843	264539	1	132	0.00141611	51704	cl12078	p450
Hv58340_855	260398	95	133	0.051836	420385	cl00388	Thioredoxin_like
Hv58340_856	239266	99	266	1.35403e-24	110385	cd02968	SCO
Hv58340_856	260398	99	266	1.35403e-24	110385	cl00388	Thioredoxin_like
Hv93774_862	257148	269	283	0.00136217	361258	cl13964	WBS_methylT
Hv93774_863	257148	174	188	0.000708597	361258	cl13964	WBS_methylT
Hv20005_865	250084	2	34	0.00551227	351095	cl08284	Glyco_hydro_15
Hv19583_868	226609	135	354	0.136038	486187	cl18767	ManB
Hv100204_869	260251	2	201	3.21608e-61	207826	cl00196	plant_peroxidase_like
Hv111667_870	249634	376	469	1.25995e-13	811415	pfam00153	Mito_carr
Hv111667_870	249634	376	469	1.25995e-13	811415	cl02813	Mito_carr
Hv111667_870	227401	105	390	2.5411e-23	114268	COG5069	SAC6
Hv143607_874	252377	85	284	3.97018e-42	158172	pfam04106	APG5
Hv143607_874	252377	85	284	3.97018e-42	158172	cl04402	APG5
Hv10895_875	206643	39	200	1.37996e-115	343514	cd00877	Ran
Hv10895_875	266525	39	200	1.37996e-115	343514	cl17170	Ras_like_GTPase
Hv10895_875	240284	1	238	5.53002e-145	419868	PTZ00132	PTZ00132
Hv10895_876	266525	15	134	3.54694e-60	199978	cl17170	Ras_like_GTPase
Hv163652_878	263920	203	263	0.00226272	529183	cl09925	PKc_like
Hv163652_879	263920	307	370	0.0833347	488919	cl09925	PKc_like
Hv163652_879	263920	276	314	0.00357671	374635	cl09925	PKc_like
Hv256226_883	256088	1	19	6.88356	377943	cl17450	ParA
Hv137164_885	250827	53	199	0.374362	446363	pfam01738	DLH
Hv316898_896	255848	1	58	0.000206702	484684	cl10931	Romo1
Hv66589_900	185628	52	115	2.13489	43525	PTZ00449	PTZ00449
Hv278288_902	266573	1	76	0.000182489	511461	cl17231	HpcH_HpaI
Hv128334_906	266525	3	71	2.41914e-16	821186	cl17170	Ras_like_GTPase
Hv43283_910	265428	117	419	1.47858e-62	226064	cl14561	An_peroxidase_like
Hv43283_911	265428	22	276	1.87388e-61	222212	cl14561	An_peroxidase_like
Hv35648_912	260221	76	162	3.67763e-06	583764	cl00154	UBCc
Hv88910_914	173892	64	267	7.33291e-40	155589	cd07308	lectin_leg-like
Hv88910_914	265423	64	267	7.33291e-40	155589	cl14058	lectin_L-type
Hv47967_915	266538	1	110	3.01041e-18	906136	cl17186	TIM_phosphate_binding
Hv229502_920	255921	2	85	6.41995e-07	580986	pfam10342	GPI-anchored
Hv229502_920	255921	2	85	6.41995e-07	580986	cl11010	GPI-anchored
Hv212475_921	254699	29	59	0.00721798	437965	pfam08271	TF_Zn_Ribbon
Hv212475_921	254699	29	59	0.00721798	437965	cl07036	TF_Zn_Ribbon
Hv38558_925	100004	21	129	1.58184e-41	148.09	cd00448	YjgF_YER057c_UK114_family
Hv38558_925	263944	21	129	1.58184e-41	148.09	cl10015	YjgF_YER057c_UK114_family
Hv201453_927	199940	8	72	1.60863e-32	123526	cl03715	Mago_nashi
Hv201453_928	199917	8	132	7.88627e-76	239856	cd11295	Mago_nashi
Hv201453_928	199940	8	132	7.88627e-76	239856	cl03715	Mago_nashi
Hv22867_929	253780	7	76	0.00250763	464893	cl05835	B12D
Hv138588_930	199884	52	114	4.24753e-25	113397	cd02854	E_set_GBE_euk_N
Hv138588_930	263719	52	114	4.24753e-25	113397	cl09101	E_set
Hv138588_930	263509	181	449	9.06258e-167	495599	cl07893	AmyAc_family
Hv138588_930	251542	468	560	1.05695e-15	874073	pfam02806	Alpha-amylase_C
Hv138588_930	261415	468	560	1.05695e-15	874073	cl02706	Alpha-amylase_C
Hv138588_930	223373	42	562	7.17862e-84	288828	COG0296	GlgB
Hv138588_931	199884	52	114	1.47604e-27	114937	cd02854	E_set_GBE_euk_N
Hv138588_931	263719	52	114	1.47604e-27	114937	cl09101	E_set
Hv138588_931	263509	116	220	3.32085e-46	172417	cl07893	AmyAc_family
Hv160094_936	176644	213	414	4.89682e-26	116704	cd00866	PEBP_euk
Hv160094_936	260279	213	414	4.89682e-26	116704	cl00227	PEBP
Hv160094_937	260279	169	249	5.75532e-07	60.85	cl00227	PEBP
Hv171341_938	119392	1	163	0.0079208	476937	cd06174	MFS
Hv171341_938	119392	1	163	0.0079208	476937	cl18950	MFS
Hv140534_940	263564	3	95	8.47046e-30	117049	cl08278	Rotamase_2
Hv211773_941	266524	1	64	6.72749e-07	576183	cl17169	RRM_SF
Hv186316_945	266537	14	88	0.0313543	466156	cl17185	LPLAT
Hv173646_948	266799	52	112	0.548349	418953	cl17737	Skp1_POZ
Hv117736_949	212657	103	216	2.41361e-08	672287	cd00012	NBD_sugar-kinase_HSP70_actin
Hv117736_949	266502	103	216	2.41361e-08	672287	cl17037	NBD_sugar-kinase_HSP70_actin
Hv117736_949	214592	41	390	1.22706e-141	423593	smart00268	ACTIN
Hv117736_950	212657	87	194	0.000247351	398796	cd00012	NBD_sugar-kinase_HSP70_actin
Hv117736_950	266502	87	194	0.000247351	398796	cl17037	NBD_sugar-kinase_HSP70_actin
Hv117736_950	214592	41	272	6.07017e-71	237926	smart00268	ACTIN
Hv201899_953	260255	36	170	0.000690329	380564	cl00200	MIP
Hv113206_954	133031	75	318	3.69036e-86	274.83	cd04188	DPG_synthase
Hv113206_954	264347	75	318	3.69036e-86	274.83	cl11394	Glyco_tranf_GTA_type
Hv113206_954	240336	10	353	9.46736e-92	293597	PTZ00260	PTZ00260
Hv113206_955	264347	31	181	5.36603e-46	166589	cl11394	Glyco_tranf_GTA_type
Hv186252_958	266525	1	99	7.50664e-54	180937	cl17170	Ras_like_GTPase
Hv186252_958	224025	4	87	1.12968e-08	630559	COG1100	COG1100
Hv186252_959	206645	30	209	1.43253e-82	259518	cd00879	Sar1
Hv186252_959	266525	30	209	1.43253e-82	259518	cl17170	Ras_like_GTPase
Hv186252_959	224025	75	203	9.31575e-09	661375	COG1100	COG1100
Hv56987_960	256982	83	194	0.00120757	363982	cl13724	TMF_TATA_bd
Hv56987_960	254922	3	223	2.15289e-23	107616	pfam08614	ATG16
Hv56987_961	256982	1	77	0.000618262	356278	cl13724	TMF_TATA_bd
Hv198394_968	250474	26	62	0.0495412	421819	pfam01248	Ribosomal_L7Ae
Hv198394_968	260522	26	62	0.0495412	421819	cl00600	Ribosomal_L7Ae
Hv230077_969	119400	29	138	1.04838	411762	cd06661	GGCT_like
Hv230077_969	267304	29	138	1.04838	411762	cl18951	GGCT_like
Hv125188_972	267493	76	319	6.61035e-103	319861	cl19140	Hydrolase_4
Hv125188_972	249959	77	303	9.73668e-19	968185	pfam00561	Abhydrolase_1
Hv215380_973	129124	26	59	0.000254546	345285	TIGR00012	L29
Hv215380_973	263932	26	59	0.000254546	345285	cl09943	Ribosomal_L29_HIP
Hv74947_979	263970	46	135	0.00303784	507068	cl10447	GH18_chitinase-like
Hv117886_995	258751	7	129	0.000350798	369094	cl20588	DUF4449
Hv290678_1000	260273	16	188	1.13274e-25	112468	cl00220	cysteine_hydrolases
Hv34401_1002	260609	22	121	9.22103e-26	112272	cl00764	EMG1
Hv108484_1004	99751	9	36	0.00602067	459993	cd06257	DnaJ
Hv108484_1004	261333	9	36	0.00602067	459993	cl02542	DnaJ
Hv157946_1007	252303	41	108	0.119955	447778	cl04364	VPS28
Hv171557_1012	266547	94	153	1.85735e-34	136331	cl17196	E1_enzyme_family
Hv9264_1013	265473	245	341	0.219716	467006	cl14883	Lipase
Hv95844_1014	242921	100	266	5.67089e-31	127721	cl02175	Rer1
Hv169743_1017	240687	15	86	3.10922e-37	136592	cd12241	RRM_SF3B14
Hv169743_1017	266524	15	86	3.10922e-37	136592	cl17169	RRM_SF
Hv169743_1017	223796	12	137	7.59688e-11	715166	COG0724	COG0724
Hv41751_1020	260398	19	78	3.33136e-13	744984	cl00388	Thioredoxin_like
Hv41899_1021	251879	59	123	4.00339e-06	548751	pfam03330	DPBB_1
Hv41899_1021	261983	59	123	4.00339e-06	548751	cl04011	DPBB_1
Hv123010_1027	258093	282	349	0.000206438	537947	pfam13813	MBOAT_2
Hv123010_1027	258093	282	349	0.000206438	537947	cl18671	MBOAT_2
Hv160201_1029	249696	2	21	0.00217094	340438	pfam00226	DnaJ
Hv160201_1029	261333	2	21	0.00217094	340438	cl02542	DnaJ
Hv13182_1033	267301	79	115	0.00585453	485569	cl18948	crotonase-like
Hv13182_1034	119339	70	155	1.11282e-09	679708	cd06558	crotonase-like
Hv13182_1034	267301	70	155	1.11282e-09	679708	cl18948	crotonase-like
Hv133765_1036	253273	22	391	1.10179e-120	377411	pfam05602	CLPTM1
Hv133765_1036	253273	22	391	1.10179e-120	377411	cl12311	CLPTM1
Hv133765_1036	252442	398	474	0.000498725	382915	pfam04193	PQ-loop
Hv133765_1036	266743	398	474	0.000498725	382915	cl17546	PQ-loop
Hv133765_1037	253273	14	161	8.4159e-14	808075	cl12311	CLPTM1
Hv232551_1039	266708	39	115	0.00657584	343363	cl17468	Aa_trans
Hv147505_1040	260426	1	288	2.94288e-84	268938	cl00446	Lactamase_B
Hv157524_1043	223903	38	96	2.15326e-10	718878	COG0833	LysP
Hv6266_1044	233829	206	243	0.00345042	368054	TIGR02349	DnaJ_bact
Hv188958_1046	251053	23	104	4.44463e-06	556846	pfam02036	SCP2
Hv188958_1046	260844	23	104	4.44463e-06	556846	cl01225	SCP2
Hv202771_1047	249789	47	168	0.000400752	363904	pfam00347	Ribosomal_L6
Hv202771_1047	249789	47	168	0.000400752	363904	cl08261	Ribosomal_L6
Hv202771_1047	240234	36	181	3.42202e-25	110243	PTZ00027	PTZ00027
Hv261788_1057	266526	1	51	4.1906e-07	548807	cl17171	PH-like
Hv175665_1066	200438	26	138	8.182e-31	116582	cd11282	ADF_coactosin_like
Hv175665_1066	265764	26	138	8.182e-31	116582	cl15697	ADF_gelsolin
Hv122171_1071	258093	288	361	0.00349145	503279	pfam13813	MBOAT_2
Hv122171_1071	258093	288	361	0.00349145	503279	cl18671	MBOAT_2
Hv749_1076	251801	40	154	0.000414348	385447	cl03937	Pectate_lyase
Hv64993_1079	253435	8	161	1.10663e-26	115427	cl05447	Ceramidase
Hv90441_1081	119392	35	272	1.34553e-14	858285	cd06174	MFS
Hv90441_1081	119392	35	272	1.34553e-14	858285	cl18950	MFS
Hv90441_1081	254360	37	158	1.07531e-08	689856	pfam07690	MFS_1
Hv229516_1096	261113	98	165	0.0049188	47957	cl01911	Pectinesterase
Hv67438_1102	263945	3	234	1.58505e-51	188639	cl10017	Tubulin_FtsZ
Hv195135_1111	212469	3	59	3.16474e-29	114617	cd01722	Sm_F
Hv195135_1111	260307	3	59	3.16474e-29	114617	cl00259	Sm_like
Hv131588_1119	261192	21	44	0.00532684	333124	cl02135	TRAPP
Hv80498_1123	248192	68	121	1.30957	418711	cl17638	PLN02808
Hv265929_1126	260768	4	74	3.11728e-05	539216	cl01053	SGNH_hydrolase
Hv254625_1127	175974	201	312	5.22774e-17	891376	cd00275	C2_PLC_like
Hv254625_1127	265430	201	312	5.22774e-17	891376	cl14603	C2
Hv254625_1127	249821	72	187	4.0415e-46	164.23	pfam00387	PI-PLC-Y
Hv254625_1127	265449	72	187	4.0415e-46	164.23	cl14781	PI-PLC-Y
Hv234724_1130	251760	226	360	8.85584e-10	70662	cl18407	TPT
Hv234724_1130	129898	92	359	0.00137396	543464	TIGR00817	tpt
Hv102024_1131	260377	48	74	1.30222	386507	cl00354	KOW
Hv102024_1131	240277	1	93	5.17763e-13	760667	PTZ00118	PTZ00118
Hv67214_1132	238219	26	62	0.000115772	352741	cd00371	HMA
Hv67214_1132	260261	26	62	0.000115772	352741	cl00207	HMA
Hv54435_1139	260141	29	63	0.00640662	31835	cl00020	GAT_1
Hv192805_1143	227453	1	65	2.53981e-07	584276	cl14331	COG5124
Hv222974_1144	263970	47	84	1.39011e-05	54944	cl10447	GH18_chitinase-like
Hv222974_1144	250070	7	84	3.75647e-07	594409	pfam00704	Glyco_hydro_18
Hv206163_1146	227558	202	306	0.000115356	424271	COG5233	GRH1
Hv194503_1154	266557	29	192	8.06522e-23	106.55	cl17208	intradiol_dioxygenase
Hv134723_1156	238121	58	149	0.00111319	51952	cl19087	WD40
Hv134723_1156	225201	57	179	0.89267	408423	COG2319	COG2319
Hv15247_1157	252970	70	152	4.7632e-08	580092	cl08429	Img2
Hv202839_1162	255541	40	114	1.56682e-18	900221	cl10748	Peptidase_M76
Hv240037_1168	260365	14	38	0.000662011	364585	cl00337	PT_UbiA
Hv73514_1170	238121	20	87	0.000149768	373144	cl19087	WD40
Hv73514_1171	238121	84	151	0.00181725	373144	cl19087	WD40
Hv16116_1173	107228	52	142	1.04757e-25	107.95	cd06471	ACD_LpsHSP_like
Hv16116_1173	260235	52	142	1.04757e-25	107.95	cl00175	alpha-crystallin-Hsps_p23-like
Hv16116_1173	223149	14	155	1.12956e-24	106692	COG0071	IbpA
Hv62181_1175	260222	32	145	8.67054e-41	148152	cl00155	UBQ
Hv292103_1181	227376	12	84	6.70538	398661	COG5043	MRS6
Hv249901_1188	99707	126	202	3.89075e-08	629339	cd00009	AAA
Hv249901_1188	267297	126	202	3.89075e-08	629339	cl18944	AAA
Hv249901_1188	260336	31	71	0.000693217	49956	cl00299	MIT
Hv249901_1188	223540	113	202	7.97889e-30	128018	COG0464	SpoVK
Hv217426_1192	263080	71	159	1.04972e-16	876224	cl06868	FNR_like
Hv179838_1196	263925	34	286	3.52947e-57	200786	cl09931	NADB_Rossmann
Hv179838_1196	181491	40	327	2.60919e-13	817482	PRK08589	PRK08589
Hv179838_1197	263925	56	136	7.62952	392955	cl09931	NADB_Rossmann
Hv244505_1198	260292	70	155	0.00981066	477777	cl00240	RRF
Hv244505_1198	260292	15	54	0.357806	435405	cl00240	RRF
Hv31517_1199	261075	9	205	9.43164e-59	201875	cl01799	Ribosomal_L13e
Hv21853_1207	263920	1	226	1.60863e-41	157708	cl09925	PKc_like
Hv21853_1207	214567	1	207	1.90749e-34	138046	smart00220	S_TKc
Hv141890_1216	250365	9	124	1.86985e-16	865516	pfam01105	EMP24_GP25L
Hv141890_1216	250365	9	124	1.86985e-16	865516	cl03099	EMP24_GP25L
Hv4187_1219	261420	12	151	3.29373e-44	156862	cl02716	RNA_pol_Rpb8
Hv35912_1220	254224	197	342	3.43684e-49	176618	pfam07479	NAD_Gly3P_dh_C
Hv35912_1220	254224	197	342	3.43684e-49	176618	cl08454	NAD_Gly3P_dh_C
Hv35912_1220	250446	17	177	5.35609e-35	139.67	pfam01210	NAD_Gly3P_dh_N
Hv35912_1220	250446	17	177	5.35609e-35	139.67	cl18216	NAD_Gly3P_dh_N
Hv35912_1220	234190	17	343	8.25699e-163	474522	TIGR03376	glycerol3P_DH
Hv35912_1221	254224	108	213	8.58258e-27	114215	cl08454	NAD_Gly3P_dh_C
Hv35912_1221	250446	22	88	8.27319e-07	59548	cl18216	NAD_Gly3P_dh_N
Hv90649_1223	246675	18	323	1.61141e-40	157831	cl14615	PI-PLCc_GDPD_SF
Hv90649_1224	246675	3	170	1.57294e-15	854139	cl14615	PI-PLCc_GDPD_SF
Hv15772_1227	265473	115	239	0.354632	45545	cl14883	Lipase
Hv30005_1228	236776	12	77	0.00610877	346168	PRK10856	PRK10856
Hv170068_1230	247797	12	140	1.6503e-24	105575	cl17243	PRK13975
Hv190599_1235	260208	4	70	1.70523	390404	cl00133	SCP
Hv20005_1245	250084	2	34	0.00551227	351095	cl08284	Glyco_hydro_15
Hv290678_1252	260273	16	188	1.13274e-25	112468	cl00220	cysteine_hydrolases
Hv64993_1254	253435	8	161	1.10663e-26	115427	cl05447	Ceramidase
Hv57952_1265	251781	349	589	1.27582e-32	141.21	cl20247	CPSF_A
Hv57952_1266	251781	187	282	0.000964419	387471	cl20247	CPSF_A
Hv204643_1268	260271	155	183	0.000326012	534679	cl00218	Glyco_hydrolase_16
Hv187680_1270	238121	25	166	2.20755e-05	565744	cl19087	WD40
Hv187680_1270	225201	18	166	1.13091e-05	581763	COG2319	COG2319
Hv285909_1271	266587	111	230	1.35177e-08	655837	cl17251	DEXDc
Hv285909_1271	223587	111	230	3.33446e-05	578778	COG0513	SrmB
Hv155980_1273	266524	34	79	3.31716e-19	925127	cl17169	RRM_SF
Hv121424_1275	239245	7	98	1.32103e-05	541013	cd02947	TRX_family
Hv121424_1275	260398	7	98	1.32103e-05	541013	cl00388	Thioredoxin_like
Hv126150_1286	249843	34	91	8.69707e-05	536847	pfam00415	RCC1
Hv126150_1286	249843	34	91	8.69707e-05	536847	cl08266	RCC1
Hv126150_1286	249843	244	308	0.351823	432843	pfam00415	RCC1
Hv126150_1286	249843	244	308	0.351823	432843	cl08266	RCC1
Hv126150_1286	257859	18	47	0.862269	420897	pfam13540	RCC1_2
Hv126150_1286	257859	18	47	0.862269	420897	cl16296	RCC1_2
Hv171336_1299	249868	53	316	8.40741e-79	261.05	pfam00450	Peptidase_S10
Hv171336_1299	263558	53	316	8.40741e-79	261.05	cl08270	Peptidase_S10
Hv202401_1301	238003	113	167	0.000145624	391441	cd00043	CYCLIN
Hv202401_1301	260157	113	167	0.000145624	391441	cl00050	CYCLIN
Hv202401_1301	238003	1	51	0.000228656	387589	cd00043	CYCLIN
Hv202401_1301	260157	1	51	0.000228656	387589	cl00050	CYCLIN
Hv202401_1301	227640	1	240	5.38648e-15	86.71	COG5333	CCL1
Hv42753_1306	260398	61	129	2.63696e-33	128383	cl00388	Thioredoxin_like
Hv42753_1307	260398	112	175	3.12928e-38	143406	cl00388	Thioredoxin_like
Hv212093_1311	257449	2	97	0.864973	413482	cl15229	ING
Hv264755_1312	265441	1	85	1.53303e-14	827002	cl14649	BRO1_Alix_like
Hv264755_1312	187408	107	156	0.38185	411736	cl14654	V_Alix_like
Hv283449_1313	260334	29	88	9.17368e-13	761815	cl00297	R3H
Hv150550_1314	238121	31	184	1.8061e-15	823828	cl19087	WD40
Hv150550_1314	225201	1	184	6.23414e-07	620283	COG2319	COG2319
Hv241911_1330	256945	3	294	8.55331e-127	380902	pfam12271	Chs3p
Hv241911_1330	256945	3	294	8.55331e-127	380902	cl13677	Chs3p
Hv182933_1336	266551	5	95	2.21423e-44	161276	cl17201	ABC_ATPase
Hv255117_1340	238083	4	197	9.84495e-27	116657	cd00143	PP2Cc
Hv255117_1340	260203	4	197	9.84495e-27	116657	cl00120	PP2Cc
Hv255117_1341	238083	183	273	2.41189e-23	109338	cd00143	PP2Cc
Hv255117_1341	260203	183	273	2.41189e-23	109338	cl00120	PP2Cc
Hv299865_1346	250754	15	81	3.39573e-07	610519	cl03286	MutS_I
Hv299865_1346	253070	119	155	0.0801182	461934	cl04975	MutS_II
Hv299865_1346	253074	227	272	0.000101715	416455	pfam05192	MutS_III
Hv299865_1346	266862	227	272	0.000101715	416455	cl17822	MutS_III
Hv283528_1347	265423	1	217	3.6721e-07	597744	cl14058	lectin_L-type
Hv283528_1348	265423	1	252	8.24834e-10	704594	cl14058	lectin_L-type
Hv207881_1349	259113	75	191	1.05555e-16	890752	cl20856	FAM72
Hv207881_1350	259113	29	65	0.00107127	370732	cl20856	FAM72
Hv111719_1351	254496	99	141	0.00192472	33296	cl12354	DUF1674
Hv262141_1354	250862	1	301	1.41396e-36	146635	pfam01784	NIF3
Hv262141_1354	265677	1	301	1.41396e-36	146635	cl15371	NIF3
Hv262141_1355	250862	1	96	6.77744e-19	965587	pfam01784	NIF3
Hv262141_1355	265677	1	96	6.77744e-19	965587	cl15371	NIF3
Hv39455_1358	176364	18	81	0.0358395	45721	cd01769	UBL
Hv39455_1358	260222	18	81	0.0358395	45721	cl00155	UBQ
Hv39455_1358	263584	201	228	0.000158059	382647	cl08315	CAP_GLY
Hv124967_1363	267487	11	214	1.36711e-06	61948	cl19134	NAD_binding_8
Hv124967_1363	223727	10	187	3.25885e-16	897645	COG0654	UbiH
Hv140506_1365	265651	4	57	0.00511748	322576	cl15239	PLDc_SF
Hv17618_1374	244600	52	182	9.94651e-27	117325	cl07066	Mad3_BUB1_I
Hv35878_1377	238122	26	53	0.352045	421298	cd00201	WW
Hv35878_1377	260224	26	53	0.352045	421298	cl00157	WW
Hv136757_1378	260768	22	156	5.21202e-33	130065	cl01053	SGNH_hydrolase
Hv70217_1379	197718	53	141	2.33749e-43	153056	smart00427	H2B
Hv70217_1379	260174	53	141	2.33749e-43	153056	cl00074	H4
Hv268556_1386	238121	28	199	0.00125547	523372	cl19087	WD40
Hv268556_1386	225201	27	187	0.00100131	381459	COG2319	COG2319
Hv11685_1394	252220	79	148	3.71787e-08	625939	pfam03874	RNA_pol_Rpb4
Hv11685_1394	260546	79	148	3.71787e-08	625939	cl00638	RNA_pol_Rpb4
Hv216955_1398	249800	7	160	1.00771e-09	672385	cl02849	PHY
Hv192915_1401	261196	21	70	6.84168e-10	660422	cl02148	APC10-like
Hv276071_1403	259426	53	101	0.000339925	379646	cl21141	NUFIP2
Hv276071_1403	264539	32	142	0.000923223	366812	cl12078	p450
Hv254908_1404	267298	18	134	3.85739e-71	233369	cl18945	AAT_I
Hv48597_1405	256718	202	292	9.28526e-22	103481	pfam11911	DUF3429
Hv48597_1405	256718	202	292	9.28526e-22	103481	cl13364	DUF3429
Hv155051_1406	263970	9	231	1.2934e-32	132754	cl10447	GH18_chitinase-like
Hv155051_1406	214753	9	198	4.0209e-26	115083	smart00636	Glyco_18
Hv100139_1411	238111	29	139	0.00670088	352354	cl19084	TOP4c
Hv262626_1412	266590	166	368	1.23405e-42	162471	cl17255	ATP-grasp_4
Hv262626_1412	249744	40	160	2.90817e-24	109496	pfam00289	CPSase_L_chain
Hv262626_1412	249744	40	160	2.90817e-24	109496	cl02837	CPSase_L_chain
Hv262626_1412	223516	40	368	4.08152e-100	319598	COG0439	AccC
Hv262626_1413	266590	190	392	6.89016e-43	164012	cl17255	ATP-grasp_4
Hv262626_1413	249744	64	184	1.30912e-24	110651	pfam00289	CPSase_L_chain
Hv262626_1413	249744	64	184	1.30912e-24	110651	cl02837	CPSase_L_chain
Hv262626_1413	223516	64	392	5.22359e-101	322679	COG0439	AccC
Hv243687_1416	250771	105	307	9.35328e-55	192043	pfam01652	IF4E
Hv243687_1416	261179	105	307	9.35328e-55	192043	cl02106	IF4E
Hv243687_1417	261179	105	273	1.58189e-24	111152	cl02106	IF4E
Hv65743_1419	178725	24	75	0.00960378	336767	PLN03183	PLN03183
Hv83317_1420	264361	5	167	1.11118e-28	120995	cl11424	nitrilase
Hv228419_1423	255327	80	186	7.73696e-24	105046	pfam09377	SBDS_C
Hv228419_1423	255327	80	186	7.73696e-24	105046	cl20376	SBDS_C
Hv228419_1423	250417	8	74	3.04865e-16	841133	pfam01172	SBDS
Hv228419_1423	250417	8	74	3.04865e-16	841133	cl09526	SBDS
Hv128815_1425	266551	19	154	4.40939e-29	125819	cl17201	ABC_ATPase
Hv128815_1425	250332	279	400	9.34355e-07	626602	pfam01061	ABC2_membrane
Hv128815_1425	266576	279	400	9.34355e-07	626602	cl17235	ABC2_membrane
Hv180855_1429	99751	8	69	0.000368985	367545	cd06257	DnaJ
Hv180855_1429	261333	8	69	0.000368985	367545	cl02542	DnaJ
Hv230518_1432	133138	1	190	3.08012e-33	136016	cd05471	pepsin_like
Hv230518_1432	264354	1	190	3.08012e-33	136016	cl11403	pepsin_retropepsin_like
Hv46277_1435	237994	160	237	0.000478262	384567	cd00027	BRCT
Hv46277_1435	260149	160	237	0.000478262	384567	cl00038	BRCT
Hv46277_1435	115393	1	69	4.13552e-13	831943	cl05998	Pescadillo_N
Hv46277_1435	227492	1	442	1.30751e-64	234199	COG5163	NOP7
Hv234512_1436	266551	144	201	2.51003e-09	674736	cl17201	ABC_ATPase
Hv234512_1437	266551	153	329	1.7002e-16	857771	cl17201	ABC_ATPase
Hv187398_1438	202823	95	257	3.53731e-40	150767	pfam03947	Ribosomal_L2_C
Hv187398_1438	202823	95	257	3.53731e-40	150767	cl08408	Ribosomal_L2_C
Hv187398_1438	249659	28	89	1.94833e-05	556587	pfam00181	Ribosomal_L2
Hv187398_1438	249659	28	89	1.94833e-05	556587	cl02816	Ribosomal_L2
Hv187398_1438	173464	1	281	4.38477e-144	421064	PTZ00180	PTZ00180
Hv158148_1440	227709	5	102	0.00920506	360223	COG5422	ROM1
Hv95614_1443	234501	13	90	0.00199457	376802	TIGR04211	SH3_and_anchor
Hv269326_1445	99751	412	465	7.92432e-08	633333	cd06257	DnaJ
Hv269326_1445	261333	412	465	7.92432e-08	633333	cl02542	DnaJ
Hv269326_1445	238112	24	113	0.00236132	51612	cd00189	TPR
Hv269326_1445	238112	24	113	0.00236132	51612	cl19085	TPR
Hv269326_1445	238112	92	200	0.000627803	38.13	cd00189	TPR
Hv269326_1445	238112	92	200	0.000627803	38.13	cl19085	TPR
Hv269326_1445	238112	325	383	0.00212782	365892	cd00189	TPR
Hv269326_1445	238112	325	383	0.00212782	365892	cl19085	TPR
Hv269326_1445	257739	133	199	0.000115853	399895	pfam13414	TPR_11
Hv269326_1445	257757	27	90	0.000119326	399812	pfam13432	TPR_16
Hv269326_1445	223560	411	473	7.78936e-15	896067	COG0484	DnaJ
Hv269326_1446	238112	24	113	0.00666025	49686	cd00189	TPR
Hv269326_1446	238112	24	113	0.00666025	49686	cl19085	TPR
Hv269326_1446	99751	359	388	0.112764	456141	cd06257	DnaJ
Hv269326_1446	261333	359	388	0.112764	456141	cl02542	DnaJ
Hv269326_1446	238112	272	330	0.00388689	354336	cl19085	TPR
Hv269326_1446	257757	27	90	0.000409419	380552	pfam13432	TPR_16
Hv269326_1446	257698	144	194	0.00199628	360266	pfam13371	TPR_9
Hv104488_1450	238846	83	244	4.10803e-37	144855	cd01713	PAPS_reductase
Hv104488_1450	260331	83	244	4.10803e-37	144855	cl00292	AANH_like
Hv104488_1450	223253	48	271	1.73662e-42	161823	COG0175	CysH
Hv256919_1453	252175	49	333	1.13546e-43	167147	cl18427	Scramblase
Hv249171_1454	255727	92	134	5.52256e-05	534016	cl15332	DUF2296
Hv235078_1458	261407	34	93	0.000450194	373092	cl02687	RWD
Hv202566_1462	112833	100	223	6.27402e-54	187173	cl04372	DUF367
Hv202566_1462	252347	43	71	0.00176605	498152	pfam04068	RLI
Hv202566_1462	252347	43	71	0.00176605	498152	cl04386	RLI
Hv202566_1462	235024	43	226	2.12114e-55	192401	PRK02287	PRK02287
Hv263865_1469	238093	8	40	2.70218	412772	cd00162	RING
Hv263865_1469	266579	8	40	2.70218	412772	cl17238	RING
Hv263865_1469	251121	78	140	8.32317e-20	95841	pfam02148	zf-UBP
Hv263865_1469	263936	78	140	8.32317e-20	95841	cl09957	zf-UBP
Hv26799_1471	249843	254	312	0.000153896	38662	pfam00415	RCC1
Hv26799_1471	249843	254	312	0.000153896	38662	cl08266	RCC1
Hv26799_1471	257859	237	264	0.000910609	363117	pfam13540	RCC1_2
Hv26799_1471	257859	237	264	0.000910609	363117	cl16296	RCC1_2
Hv26799_1471	249843	197	250	0.000942711	363508	pfam00415	RCC1
Hv26799_1471	249843	197	250	0.000942711	363508	cl08266	RCC1
Hv189420_1477	252338	25	353	2.48736e-15	856996	pfam04051	TRAPP
Hv189420_1477	261192	25	353	2.48736e-15	856996	cl02135	TRAPP
Hv35269_1479	254891	288	366	1.89553e-08	655678	cl07256	SAE2
Hv189403_1482	132768	53	140	0.000195687	396483	cd06093	PX_domain
Hv189403_1482	261344	53	140	0.000195687	396483	cl02563	PX_domain
Hv189403_1482	266526	141	212	1.28772e-18	950384	cl17171	PH-like
Hv189403_1483	132768	16	103	0.000175116	396483	cd06093	PX_domain
Hv189403_1483	261344	16	103	0.000175116	396483	cl02563	PX_domain
Hv189403_1483	266526	104	175	8.00487e-19	950384	cl17171	PH-like
Hv200918_1485	130673	121	324	0.000227022	419608	TIGR01612	235kDa-fam
Hv86694_1486	253075	55	244	6.52937e-32	131059	pfam05193	Peptidase_M16_C
Hv86694_1486	253075	55	244	6.52937e-32	131059	cl08432	Peptidase_M16_C
Hv86694_1486	250047	1	50	3.80408e-06	592464	cl08279	Peptidase_M16
Hv86694_1486	223685	1	295	1.87435e-49	184586	COG0612	PqqL
Hv56574_1489	263942	1	242	7.71965e-85	274464	cl10013	Glycosyltransferase_GTB_type
Hv56574_1490	263942	1	176	1.85437e-60	208.98	cl10013	Glycosyltransferase_GTB_type
Hv225105_1492	260387	3	135	9.26529e-06	568543	cl00368	Ribosomal_S16
Hv237625_1493	267450	1	90	1.4651e-32	125.42	cl19097	TS_Pyrimidine_HMase
Hv237625_1494	238211	8	260	1.45343e-96	299191	cd00351	TS_Pyrimidine_HMase
Hv237625_1494	267450	8	260	1.45343e-96	299191	cl19097	TS_Pyrimidine_HMase
Hv129069_1497	249651	14	86	2.05416e-18	914907	pfam00173	Cyt-b5
Hv129069_1497	261158	14	86	2.05416e-18	914907	cl02041	Cyt-b5
Hv129069_1497	252890	228	260	0.00210885	374231	cl04854	SIP1
Hv89040_1498	260431	4	85	2.55573e-12	732393	cl00453	CDP-OH_P_transf
Hv89040_1499	260431	145	279	7.43224e-24	109448	cl00453	CDP-OH_P_transf
Hv262282_1502	239775	21	267	7.30733e-103	322.47	cd04242	AAK_G5K_ProB
Hv262282_1502	260430	21	267	7.30733e-103	322.47	cl00452	AAK
Hv262282_1502	250644	326	438	4.30934e-06	590257	pfam01472	PUA
Hv262282_1502	260527	326	438	4.30934e-06	590257	cl00607	PUA
Hv262282_1502	235460	21	453	5.05576e-137	414478	PRK05429	PRK05429
Hv262282_1503	260430	1	110	2.89736e-38	149131	cl00452	AAK
Hv262282_1503	250644	169	273	0.000414871	517069	pfam01472	PUA
Hv262282_1503	260527	169	273	0.000414871	517069	cl00607	PUA
Hv182508_1504	260289	1	217	1.22118e-08	657518	cl00237	Peptidase_C15
Hv85884_1506	253817	24	450	2.42924e-65	232566	cl05893	Myotub-related
Hv38693_1507	223587	174	229	0.00241352	382326	COG0513	SrmB
Hv7852_1511	260445	6	100	0.213135	433978	cl00470	Aldo_ket_red
Hv176149_1513	260442	19	104	0.942757	400622	cl00466	ATP-synt_C
Hv112718_1514	133422	1	285	8.34585e-166	478137	cd01337	MDH_glyoxysomal_mitochondrial
Hv112718_1514	266546	1	285	8.34585e-166	478137	cl17195	LDH_MDH_like
Hv112718_1514	130833	1	285	4.07457e-140	412955	TIGR01772	MDH_euk_gproteo
Hv112718_1515	133422	74	374	0	523205	cd01337	MDH_glyoxysomal_mitochondrial
Hv112718_1515	266546	74	374	0	523205	cl17195	LDH_MDH_like
Hv112718_1515	130833	74	374	4.53167e-154	452246	TIGR01772	MDH_euk_gproteo
Hv139198_1518	260338	12	61	0.000159458	517294	cl00303	PNP_UDP_1
Hv157527_1519	252418	181	418	4.19137e-24	112749	pfam04157	EAP30
Hv157527_1519	252418	181	418	4.19137e-24	112749	cl20264	EAP30
Hv157527_1519	266526	2	60	0.712333	442223	cl17171	PH-like
Hv157527_1520	252418	78	221	4.42089e-08	64214	cl20264	EAP30
Hv157527_1520	266526	27	58	0.0060155	34602	cl17171	PH-like
Hv159817_1521	252384	15	435	4.5251e-38	156.42	cl04404	Gpi16
Hv49143_1522	261647	574	595	0.001517	370192	cl03225	GRIP
Hv49143_1523	233757	8	220	0.000184833	592996	TIGR02168	SMC_prok_B
Hv49143_1523	224117	108	431	0.000575151	57802	COG1196	Smc
Hv192285_1525	227371	23	110	2.03816	412831	COG5038	COG5038
Hv192285_1526	176005	4	114	7.9384e-44	161582	cd04040	C2D_Tricalbin-like
Hv192285_1526	265430	4	114	7.9384e-44	161582	cl14603	C2
Hv192285_1526	175973	264	354	1.59067e-06	609287	cd00030	C2
Hv192285_1526	265430	264	354	1.59067e-06	609287	cl14603	C2
Hv179067_1528	260321	308	509	1.04425e-45	175069	cl00279	APP_MetAP
Hv179067_1528	263653	55	142	0.0199721	494942	cl08433	AMP_N
Hv179067_1528	223085	289	495	1.71049e-24	118298	COG0006	PepP
Hv179067_1529	260321	93	294	9.2049e-49	175069	cl00279	APP_MetAP
Hv179067_1529	223085	74	280	1.61326e-25	118298	COG0006	PepP
Hv63673_1530	257928	318	416	4.3267e-10	68795	pfam13615	Racemase_4
Hv63673_1530	257928	318	416	4.3267e-10	68795	cl16322	Racemase_4
Hv63673_1530	255522	49	150	2.37235e-05	581972	cl16011	MCM_bind
Hv200170_1531	239198	101	209	1.42327e-46	165094	cd02799	tRNA_bind_EMAP-II_like
Hv200170_1531	260352	101	209	1.42327e-46	165094	cl00320	tRNA_bindingDomain
Hv200170_1531	267298	27	71	0.00977289	350854	cl18945	AAT_I
Hv200170_1532	239198	224	332	8.1139e-48	169331	cd02799	tRNA_bind_EMAP-II_like
Hv200170_1532	260352	224	332	8.1139e-48	169331	cl00320	tRNA_bindingDomain
Hv200170_1532	261442	90	151	3.84896	411216	cl02776	GST_C_family
Hv74812_1533	255278	16	115	0.00109339	365198	cl07811	FCP1_C
Hv218596_1534	211362	193	455	5.50727e-153	450882	cd09251	AP-2_Mu2_Cterm
Hv218596_1534	264154	193	455	5.50727e-153	450882	cl10970	AP_MHD_Cterm
Hv78951_1535	265460	10	121	1.4805e-21	980916	cl14815	H3TH_StructSpec-5&apos;-nucleases
Hv78951_1535	265458	125	161	0.0158591	503038	cl14812	PIN_SF
Hv254395_1538	238121	314	543	1.49131e-12	823828	cl19087	WD40
Hv254395_1538	225201	325	630	5.91172e-07	670359	COG2319	COG2319
Hv253288_1539	203947	439	540	0.0191904	491511	cl20158	PAS_2
Hv191620_1540	249634	38	89	0.000861907	483995	cl02813	Mito_carr
Hv146300_1542	227596	72	347	0.000390397	415232	COG5271	MDN1
Hv235736_1544	176501	324	473	8.76908e-77	258.15	cd08558	PI-PLCc_eukaryota
Hv235736_1544	246675	324	473	8.76908e-77	258.15	cl14615	PI-PLCc_GDPD_SF
Hv235736_1544	266526	23	132	5.40979e-20	100334	cl17171	PH-like
Hv235736_1544	263714	218	316	1.09131	437162	cl08538	EF-hand_like
Hv235736_1545	246675	4	87	1.39359e-26	114085	cl14615	PI-PLCc_GDPD_SF
Hv146263_1546	266526	304	454	9.47893e-07	622245	cl17171	PH-like
Hv146263_1546	254647	182	293	0.00120319	37795	pfam08174	Anillin
Hv146263_1546	254647	182	293	0.00120319	37795	cl06980	Anillin
Hv146263_1547	266526	185	324	0.0670825	468165	cl17171	PH-like
Hv146263_1547	254647	63	174	0.000430615	381802	pfam08174	Anillin
Hv146263_1547	254647	63	174	0.000430615	381802	cl06980	Anillin
Hv252620_1552	261379	48	437	0	613942	cl02626	DNA_pol_A
Hv152929_1553	264507	66	318	4.05766e-41	156274	cl12013	BAR
Hv152929_1553	261344	1	27	2.63001	418896	cl02563	PX_domain
Hv189929_1554	251228	121	227	5.82633e-16	868967	cl03541	MAM33
Hv209421_1555	239089	83	146	4.86496e-17	875319	cd02396	PCBP_like_KH
Hv209421_1555	266583	83	146	4.86496e-17	875319	cl17245	KH-I
Hv209421_1555	239089	1	63	1.65369e-08	640347	cd02396	PCBP_like_KH
Hv209421_1555	266583	1	63	1.65369e-08	640347	cl17245	KH-I
Hv209421_1555	238053	255	300	1.12174e-05	564143	cd00105	KH-I
Hv209421_1555	266583	255	300	1.12174e-05	564143	cl17245	KH-I
Hv281261_1556	211399	251	363	7.2352e-29	121184	cd11561	W2_eIF5
Hv281261_1556	266498	251	363	7.2352e-29	121184	cl17013	W2
Hv281261_1556	266499	10	133	6.98684e-39	149781	cl17014	eIF-5_eIF-2B
Hv25139_1557	255334	461	595	2.10159e-36	146906	pfam09384	UTP15_C
Hv25139_1557	255334	461	595	2.10159e-36	146906	cl15684	UTP15_C
Hv25139_1557	238121	111	375	7.74418e-30	132844	cl19087	WD40
Hv25139_1557	225201	83	377	8.75246e-20	106711	COG2319	COG2319
Hv213057_1561	264511	157	302	3.12599e-21	103.29	cl12018	Peptidase_M48
Hv213057_1562	264511	177	319	2.7098e-21	101364	cl12018	Peptidase_M48
Hv162246_1566	266880	157	614	4.7114e-38	158614	cl17847	Rsm22
Hv122077_1567	260331	19	309	2.57219e-130	391897	cl00292	AANH_like
Hv239804_1570	251781	3	230	1.80209e-07	664814	cl20247	CPSF_A
Hv276651_1574	238121	160	374	5.4995e-17	908572	cl19087	WD40
Hv276651_1574	225201	156	380	4.39306e-13	847551	COG2319	COG2319
Hv152300_1575	260313	1	31	0.00368955	475543	cl00268	class_II_aaRS-like_core
Hv152300_1576	260313	65	175	5.27594e-31	128061	cl00268	class_II_aaRS-like_core
Hv128941_1577	238223	249	519	9.34322e-129	394577	cd00381	IMPDH
Hv128941_1577	266538	249	519	9.34322e-129	394577	cl17186	TIM_phosphate_binding
Hv128941_1577	239975	148	236	6.66494e-33	135408	cd04602	CBS_pair_IMPDH_2
Hv128941_1577	265675	148	236	6.66494e-33	135408	cl15354	CBS_pair
Hv128941_1577	223590	290	533	9.03515e-31	131214	COG0516	GuaB
Hv128941_1577	223591	148	234	0.00126884	528589	COG0517	COG0517
Hv128941_1578	238223	94	350	2.02212e-119	363761	cd00381	IMPDH
Hv128941_1578	266538	94	350	2.02212e-119	363761	cl17186	TIM_phosphate_binding
Hv128941_1578	239975	1	81	1.73673e-31	129245	cd04602	CBS_pair_IMPDH_2
Hv128941_1578	265675	1	81	1.73673e-31	129245	cl15354	CBS_pair
Hv128941_1578	223590	135	353	3.2745e-25	111183	COG0516	GuaB
Hv128941_1578	223591	5	79	0.00451992	501625	COG0517	COG0517
Hv95570_1580	257833	14	66	0.000925969	374332	pfam13513	HEAT_EZ
Hv95570_1580	261310	14	66	0.000925969	374332	cl02500	HEAT_EZ
Hv95570_1580	257956	6	68	0.00562951	350095	pfam13646	HEAT_2
Hv159476_1581	252129	50	134	1.05448e-35	137428	cl08402	Hexokinase_2
Hv159476_1581	266502	16	47	7.49483	392009	cl17037	NBD_sugar-kinase_HSP70_actin
Hv126219_1584	256117	42	107	2.10904	429428	cl11275	DUF2489
Hv171010_1587	267466	192	281	0.00299506	363866	cl19113	ApoLp-III_like
Hv218277_1588	224183	281	359	0.00694825	379911	COG1263	PtsG
Hv218277_1588	267517	281	359	0.00694825	379911	cl19164	PTS_EIIC
Hv100741_1589	260247	7	200	6.95808e-34	136946	cl00192	ribokinase_pfkB_like
Hv100741_1590	238578	7	263	3.34835e-74	244801	cd01173	pyridoxal_pyridoxamine_kinase
Hv100741_1590	260247	7	263	3.34835e-74	244801	cl00192	ribokinase_pfkB_like
Hv51719_1595	238121	81	319	2.31202e-07	65434	cl19087	WD40
Hv51719_1595	225201	22	321	1.52349e-07	674211	COG2319	COG2319
Hv204135_1596	256878	1	171	9.36091e-67	234526	cl19247	DUF3591
Hv204135_1596	259421	298	320	0.895215	427713	cl21136	zf-CCHC_6
Hv136171_1598	259104	419	510	0.00104019	406088	cl20848	FAM70
Hv150999_1599	261379	349	391	0.129031	500101	cl02626	DNA_pol_A
Hv150999_1599	263941	178	235	0.00274062	380505	cl10012	DnaQ_like_exo
Hv148433_1601	238034	128	279	3.83519e-08	664924	cd00079	HELICc
Hv148433_1601	238034	128	279	3.83519e-08	664924	cl19069	HELICc
Hv148433_1601	252575	332	414	3.08608e-17	911246	pfam04408	HA2
Hv148433_1601	262181	332	414	3.08608e-17	911246	cl04503	HA2
Hv148433_1601	254381	449	501	0.165669	46137	pfam07717	OB_NTP_bind
Hv148433_1601	254381	449	501	0.165669	46137	cl06657	OB_NTP_bind
Hv148433_1601	224557	1	492	1.76326e-139	438292	COG1643	HrpA
Hv75086_1604	250205	1	305	7.4952e-36	148929	pfam00888	Cullin
Hv68246_1605	264347	14	56	0.000112539	545087	cl11394	Glyco_tranf_GTA_type
Hv148065_1607	212566	13	216	1.36711e-57	208691	cd11684	DHR2_DOCK
Hv148065_1607	262791	13	216	1.36711e-57	208691	cl06123	DHR2_DOCK
Hv50265_1608	247814	18	203	1.90434e-104	320192	cl17260	AroG
Hv50265_1609	236435	55	341	1.11624e-169	492762	PRK09261	PRK09261
Hv50265_1609	247814	55	341	1.11624e-169	492762	cl17260	AroG
Hv90440_1611	227412	185	378	1.35964e-30	131052	cl18811	YIP1
Hv90440_1611	266853	25	55	0.00436392	356707	cl17809	Sedlin_N
Hv30668_1612	253226	102	286	3.26998e-18	101531	cl20296	Dynactin_p62
Hv135649_1615	265425	1	374	4.60907e-43	166571	cl14105	S-methyl_trans
Hv215205_1616	238112	366	456	1.17291e-13	812723	cd00189	TPR
Hv215205_1616	238112	366	456	1.17291e-13	812723	cl19085	TPR
Hv215205_1616	238112	229	303	0.438115	446784	cd00189	TPR
Hv215205_1616	238112	229	303	0.438115	446784	cl19085	TPR
Hv215205_1616	257739	359	425	5.34306e-05	557827	pfam13414	TPR_11
Hv215205_1616	258697	404	469	2.39614	42231	pfam14559	TPR_19
Hv215205_1616	257739	237	291	0.000273262	392191	pfam13414	TPR_11
Hv215205_1617	238112	366	452	1.70665e-10	724127	cd00189	TPR
Hv215205_1617	238112	366	452	1.70665e-10	724127	cl19085	TPR
Hv215205_1617	238112	229	303	0.332739	450636	cd00189	TPR
Hv215205_1617	238112	229	303	0.332739	450636	cl19085	TPR
Hv215205_1617	257739	392	451	0.206686	453823	pfam13414	TPR_11
Hv215205_1617	257739	359	418	0.0548316	473083	pfam13414	TPR_11
Hv215205_1617	257739	237	291	0.000239916	392191	pfam13414	TPR_11
Hv75987_1620	265439	1	155	2.89765e-08	688566	cl14647	GH43_62_32_68
Hv199263_1627	143621	425	638	1.38019e-37	153718	cd07470	CYTH-like_mRNA_RTPase
Hv199263_1627	264489	425	638	1.38019e-37	153718	cl11964	CYTH-like_Pase
Hv199263_1628	143621	425	708	6.18545e-51	192238	cd07470	CYTH-like_mRNA_RTPase
Hv199263_1628	264489	425	708	6.18545e-51	192238	cl11964	CYTH-like_Pase
Hv236271_1629	238112	356	457	1.38147e-06	61242	cd00189	TPR
Hv236271_1629	238112	356	457	1.38147e-06	61242	cl19085	TPR
Hv236271_1629	238112	427	522	2.95151	423672	cd00189	TPR
Hv236271_1629	238112	427	522	2.95151	423672	cl19085	TPR
Hv236271_1629	238112	215	292	0.00631533	354336	cl19085	TPR
Hv236271_1629	188247	357	464	0.00888265	503568	TIGR02795	tol_pal_ybgF
Hv212302_1633	263920	620	725	4.21809e-09	714989	cl09925	PKc_like
Hv136919_1634	253518	540	872	1.67149e-64	235341	cl15653	DUF913
Hv136919_1634	253510	138	484	7.75611e-49	189483	cl20318	DUF908
Hv136919_1635	253518	505	837	5.40797e-65	236496	cl15653	DUF913
Hv136919_1635	253510	103	449	1.60103e-49	191023	cl20318	DUF908
Hv112229_1636	240703	352	422	1.10238e-16	887577	cd12257	RRM1_RBM26_like
Hv112229_1636	266524	352	422	1.10238e-16	887577	cl17169	RRM_SF
Hv112229_1636	223796	332	420	0.00561543	372338	COG0724	COG0724
Hv250789_1637	256028	123	200	0.000286711	555047	cl20401	zf-4CXXC_R1
Hv232479_1638	267298	219	601	2.6737e-65	235076	cl18945	AAT_I
Hv204326_1639	250181	54	149	4.92108e-10	725311	pfam00856	SET
Hv204326_1639	261347	54	149	4.92108e-10	725311	cl02566	SET
Hv204326_1640	250181	187	282	6.49327e-10	725311	pfam00856	SET
Hv204326_1640	261347	187	282	6.49327e-10	725311	cl02566	SET
Hv50189_1643	238088	485	616	1.7684e-20	991873	cd00156	REC
Hv50189_1643	267431	485	616	1.7684e-20	991873	cl19078	REC
Hv50189_1643	238030	112	235	1.17296e-15	880874	cd00075	HATPase_c
Hv50189_1643	260175	112	235	1.17296e-15	880874	cl00075	HATPase_c
Hv50189_1643	119399	7	55	0.22521	42.97	cd00082	HisKA
Hv50189_1643	260177	7	55	0.22521	42.97	cl00080	HisKA
Hv50189_1643	236848	7	617	1.01585e-37	164637	PRK11107	PRK11107
Hv50189_1644	238030	119	242	4.47039e-16	888578	cd00075	HATPase_c
Hv50189_1644	260175	119	242	4.47039e-16	888578	cl00075	HATPase_c
Hv50189_1644	238088	499	581	0.00146191	529633	cd00156	REC
Hv50189_1644	267431	499	581	0.00146191	529633	cl19078	REC
Hv50189_1644	119399	7	51	0.000760335	379624	cd00082	HisKA
Hv50189_1644	260177	7	51	0.000760335	379624	cl00080	HisKA
Hv50189_1644	223715	7	250	5.30121e-31	137578	COG0642	BaeS
Hv50189_1644	225107	499	579	0.000209335	415205	COG2197	CitB
Hv122690_1646	234832	29	402	1.65207e-160	471893	PRK00772	PRK00772
Hv122690_1646	260425	29	402	1.65207e-160	471893	cl00445	Iso_dh
Hv228068_1648	257414	782	919	3.05161e-08	672986	cl15174	Sec16
Hv210928_1649	261658	172	217	0.00165436	36997	cl03252	PPR_2
Hv210928_1650	261658	115	160	0.00141234	36997	cl03252	PPR_2
Hv210928_1651	260758	4	44	2.73337e-09	637848	cl01033	Ribosomal_L35Ae
Hv338956_1654	260274	1	72	1.79993e-24	101248	cl00221	ACBP
Hv116506_1655	223305	4	65	4.81425e-12	727296	COG0227	RpmB
Hv116506_1655	260386	4	65	4.81425e-12	727296	cl00367	Ribosomal_L28
Hv149045_1658	238034	381	557	5.70907e-20	101931	cd00079	HELICc
Hv149045_1658	238034	381	557	5.70907e-20	101931	cl19069	HELICc
Hv149045_1658	266587	66	354	1.26866e-42	168047	cl17251	DEXDc
Hv149045_1658	258212	631	693	1.71997e-14	840028	pfam13959	DUF4217
Hv149045_1658	258212	631	693	1.71997e-14	840028	cl16500	DUF4217
Hv149045_1658	223587	66	564	3.71466e-75	268967	COG0513	SrmB
Hv170925_1659	238022	194	249	2.48318e-18	951953	cd00065	FYVE
Hv170925_1659	266823	194	249	2.48318e-18	951953	cl17764	FYVE
Hv170925_1659	261334	56	174	4.07505e-31	134682	cl02544	VHS_ENTH_ANTH
Hv239756_1660	266508	70	670	0	653846	cl17068	AFD_class_I
Hv239756_1660	178337	10	674	0	608637	PLN02736	PLN02736
Hv239756_1661	266508	33	448	2.60472e-119	376887	cl17068	AFD_class_I
Hv239756_1661	249910	34	327	7.6375e-11	750308	pfam00501	AMP-binding
Hv341778_1662	266502	1	115	2.69677e-63	211817	cl17037	NBD_sugar-kinase_HSP70_actin
Hv77775_1666	266579	12	203	1.21449e-34	150171	cl17238	RING
Hv149610_1668	239622	35	129	9.22379e-22	107305	cd03564	ANTH_AP180_CALM
Hv149610_1668	261334	35	129	9.22379e-22	107305	cl02544	VHS_ENTH_ANTH
Hv149610_1668	268109	865	1029	3.47449e-59	216079	cl19756	I_LWEQ
Hv149610_1668	265191	308	398	0.000330567	423517	cl13614	ClassIIa_HDAC_Gln-rich-N
Hv149610_1668	264507	397	539	0.00578937	382264	cl12013	BAR
Hv149610_1668	267526	573	673	0.00968012	364418	cl19173	flgB
Hv149610_1668	258135	311	654	4.16989	456732	pfam13868	Trichoplein
Hv63231_1670	223039	30	283	0.00466118	397693	PHA03307	PHA03307
Hv127296_1672	233506	5	360	4.6883e-131	407868	TIGR01647	ATPase-IIIA_H
Hv41339_1673	233179	169	262	6.43888e-16	90961	TIGR00911	2A0308
Hv168214_1674	213252	612	841	3.96249e-129	402.14	cd03285	ABC_MSH2_euk
Hv168214_1674	266551	612	841	3.96249e-129	402.14	cl17201	ABC_ATPase
Hv168214_1674	253074	315	585	9.93031e-20	105203	pfam05192	MutS_III
Hv168214_1674	266862	315	585	9.93031e-20	105203	cl17822	MutS_III
Hv168214_1674	253070	151	293	3.63738e-06	616014	pfam05188	MutS_II
Hv168214_1674	253070	151	293	3.63738e-06	616014	cl04975	MutS_II
Hv168214_1674	250754	25	108	0.000880385	387104	cl03286	MutS_I
Hv168214_1674	223327	25	874	8.16402e-150	478317	COG0249	MutS
Hv168214_1675	266551	587	679	1.17502e-31	137508	cl17201	ABC_ATPase
Hv168214_1675	253074	315	585	3.44674e-19	102892	pfam05192	MutS_III
Hv168214_1675	266862	315	585	3.44674e-19	102892	cl17822	MutS_III
Hv168214_1675	253070	151	293	5.83306e-06	60831	pfam05188	MutS_II
Hv168214_1675	253070	151	293	5.83306e-06	60831	cl04975	MutS_II
Hv168214_1675	250754	25	108	0.000690926	387104	cl03286	MutS_I
Hv168214_1675	223327	25	712	1.30999e-54	215226	COG0249	MutS
Hv14949_1677	264349	32	616	3.32452e-85	291962	cl11396	Patatin_and_cPLA2
Hv14949_1677	214474	24	615	8.74379e-70	250808	smart00022	PLAc
Hv14949_1678	264349	29	324	8.66285e-37	152519	cl11396	Patatin_and_cPLA2
Hv199250_1679	233165	61	162	0.0108366	488736	TIGR00879	SP
Hv57271_1680	237015	66	220	0.000121428	439036	PRK11901	PRK11901
Hv34024_1682	238093	128	171	0.0341678	470552	cd00162	RING
Hv34024_1682	266579	128	171	0.0341678	470552	cl17238	RING
Hv153597_1683	238121	122	300	1.24264e-07	685156	cl19087	WD40
Hv153597_1683	225201	53	300	0.174992	504723	COG2319	COG2319
Hv153597_1684	238121	122	300	1.24415e-07	681304	cl19087	WD40
Hv153597_1684	225201	53	300	0.194203	500871	COG2319	COG2319
Hv166641_1686	265675	100	193	4.26875e-22	103075	cl15354	CBS_pair
Hv166641_1686	223591	102	192	0.104154	459253	COG0517	COG0517
Hv56593_1688	132717	31	206	9.35532e-19	955187	cd07061	HP_HAP_like
Hv56593_1688	264352	31	206	9.35532e-19	955187	cl11399	HP
Hv7355_1694	267658	117	136	0.00814796	334775	cl19305	Cupin_8
Hv7355_1695	267658	15	75	0.754797	431075	cl19305	Cupin_8
Hv280650_1696	203750	1	52	1.55908e-10	681054	cl18248	Sad1_UNC
Hv70350_1698	263558	64	156	2.22573e-17	938739	cl08270	Peptidase_S10
Hv70350_1699	263558	117	230	8.57124e-27	120453	cl08270	Peptidase_S10
Hv195701_1701	253881	17	31	0.000188264	37253	cl18495	PIG-U
Hv264923_1703	262377	836	881	0.0016607	404297	cl04955	LanC_like
Hv136064_1704	99707	753	892	2.17439e-19	101454	cd00009	AAA
Hv136064_1704	267297	753	892	2.17439e-19	101454	cl18944	AAA
Hv136064_1704	99707	459	608	0.564705	463703	cd00009	AAA
Hv136064_1704	267297	459	608	0.564705	463703	cl18944	AAA
Hv136064_1704	223540	466	963	1.22661e-100	343344	COG0464	SpoVK
Hv200487_1707	260210	367	504	1.73634e-13	845874	cl00136	Sec7
Hv200487_1707	266526	280	320	0.00021628	530229	cl17171	PH-like
Hv228677_1708	265433	44	157	0.0438233	503943	cl14607	OPT
Hv228677_1708	265433	207	360	0.959324	46229	cl14607	OPT
Hv225369_1709	117164	860	948	1.33333	441605	cl07270	DUF1771
Hv225369_1709	261374	1017	1096	1.63664	442111	cl02619	Smr
Hv82567_1713	258678	57	213	4.52258e-56	205965	pfam14538	Raptor_N
Hv82567_1713	258678	57	213	4.52258e-56	205965	cl20559	Raptor_N
Hv157638_1714	227376	24	867	7.28963e-18	104.58	COG5043	MRS6
Hv218128_1716	99707	267	350	1.80803e-12	806531	cd00009	AAA
Hv218128_1716	267297	267	350	1.80803e-12	806531	cl18944	AAA
Hv218128_1716	99707	540	629	2.05674e-05	594671	cd00009	AAA
Hv218128_1716	267297	540	629	2.05674e-05	594671	cl18944	AAA
Hv218128_1716	251246	43	115	4.44421e-08	660688	pfam02359	CDC48_N
Hv218128_1716	251246	43	115	4.44421e-08	660688	cl15641	CDC48_N
Hv218128_1716	215011	176	230	0.0103941	49905	smart01072	CDC48_2
Hv218128_1716	263615	176	230	0.0103941	49905	cl08380	CDC48_2
Hv218128_1716	233328	43	747	0	557598	TIGR01243	CDC48
Hv218128_1717	99707	294	377	1.98574e-12	806531	cd00009	AAA
Hv218128_1717	267297	294	377	1.98574e-12	806531	cl18944	AAA
Hv218128_1717	99707	567	656	2.3305e-06	594671	cd00009	AAA
Hv218128_1717	267297	567	656	2.3305e-06	594671	cl18944	AAA
Hv218128_1717	251246	60	142	4.97121e-16	891808	pfam02359	CDC48_N
Hv218128_1717	251246	60	142	4.97121e-16	891808	cl15641	CDC48_N
Hv218128_1717	215011	203	257	0.0001055	49905	smart01072	CDC48_2
Hv218128_1717	263615	203	257	0.0001055	49905	cl08380	CDC48_2
Hv218128_1717	204202	748	779	0.00295713	368497	cl07827	Vps4_C
Hv218128_1717	233328	60	784	0	581481	TIGR01243	CDC48
Hv149813_1720	211393	4	257	0	520258	cd11381	NSA2
Hv149813_1720	260676	4	257	0	520258	cl00880	Ribosomal_S8e_like
Hv149813_1720	265413	259	506	1.49055e-113	354994	cl13995	MPP_superfamily
Hv149813_1721	260676	1	56	7.16141e-37	142377	cl00880	Ribosomal_S8e_like
Hv149813_1721	265413	68	105	5.94055e-13	776505	cl13995	MPP_superfamily
Hv23893_1722	253639	682	843	3.41439e-06	655016	cl20322	Zw10
Hv23893_1722	253639	148	339	0.00783955	54716	cl20322	Zw10
Hv357662_1725	260321	1	137	4.00294e-58	196702	cl00279	APP_MetAP
Hv127500_1726	240359	10	493	5.42061e-149	466969	PTZ00324	PTZ00324
Hv234719_1728	250737	21	607	1.68927e-36	160466	pfam01602	Adaptin_N
Hv165215_1730	119389	649	768	1.18163	450535	cd01427	HAD_like
Hv165215_1730	119389	649	768	1.18163	450535	cl18949	HAD_like
Hv165215_1730	249606	111	356	2.60953e-50	192013	pfam00122	E1-E2_ATPase
Hv165215_1730	249606	111	356	2.60953e-50	192013	cl02811	E1-E2_ATPase
Hv165215_1730	250058	832	1029	3.35771e-22	110399	pfam00689	Cation_ATPase_C
Hv165215_1730	250058	832	1029	3.35771e-22	110399	cl02929	Cation_ATPase_C
Hv165215_1730	257602	461	571	3.26961e-20	101922	pfam13246	Hydrolase_like2
Hv165215_1730	257602	461	571	3.26961e-20	101922	cl16182	Hydrolase_like2
Hv165215_1730	250059	58	90	0.000119224	413699	pfam00690	Cation_ATPase_N
Hv165215_1730	261517	58	90	0.000119224	413699	cl02930	Cation_ATPase_N
Hv165215_1730	233277	71	1029	0	1102.53	TIGR01116	ATPase-IIA1_Ca
Hv165215_1731	119389	557	676	1.13533	446683	cd01427	HAD_like
Hv165215_1731	119389	557	676	1.13533	446683	cl18949	HAD_like
Hv165215_1731	249606	111	356	2.85576e-50	190087	pfam00122	E1-E2_ATPase
Hv165215_1731	249606	111	356	2.85576e-50	190087	cl02811	E1-E2_ATPase
Hv165215_1731	257602	380	479	9.47538e-15	857432	pfam13246	Hydrolase_like2
Hv165215_1731	257602	380	479	9.47538e-15	857432	cl16182	Hydrolase_like2
Hv165215_1731	250058	740	843	5.1797e-11	738048	pfam00689	Cation_ATPase_C
Hv165215_1731	250058	740	843	5.1797e-11	738048	cl02929	Cation_ATPase_C
Hv165215_1731	250059	58	90	9.49219	413699	pfam00690	Cation_ATPase_N
Hv165215_1731	261517	58	90	9.49219	413699	cl02930	Cation_ATPase_N
Hv165215_1731	233438	111	749	1.07984e-126	407096	TIGR01494	ATPase_P-type
Hv222090_1735	268236	1	112	1.69564e-34	136288	cl19883	ERO1
Hv85485_1737	153416	226	351	1.06842e-37	147703	cd07962	Anticodon_Ia_Val
Hv85485_1737	264512	226	351	1.06842e-37	147703	cl12020	Anticodon_Ia_like
Hv85485_1737	260139	117	225	4.22938e-40	161.26	cl00015	nt_trans
Hv19243_1738	237987	479	551	0.000975767	388348	cd00020	ARM
Hv19243_1738	237987	479	551	0.000975767	388348	cl19060	ARM
Hv19243_1738	197981	35	113	0.000412901	395341	smart00913	IBN_N
Hv19243_1738	262079	35	113	0.000412901	395341	cl04271	IBN_N
Hv19243_1738	227540	47	839	7.96079e-06	645746	COG5215	KAP95
Hv19243_1739	197981	1	77	0.000939787	383785	smart00913	IBN_N
Hv19243_1739	262079	1	77	0.000939787	383785	cl04271	IBN_N
Hv100379_1742	263920	48	415	6.81493e-149	440003	cl09925	PKc_like
Hv100379_1742	249558	54	310	5.10368e-60	210951	pfam00069	Pkinase
Hv151911_1744	99707	543	701	7.25383e-09	706379	cd00009	AAA
Hv151911_1744	267297	543	701	7.25383e-09	706379	cl18944	AAA
Hv151911_1744	191262	865	1078	4.70004e-67	238272	cl18170	Lon_C
Hv151911_1744	197740	67	123	5.10012e-09	697736	smart00464	LON
Hv151911_1744	267834	67	123	5.10012e-09	697736	cl19481	LON
Hv151911_1744	267834	296	413	0.00790864	373869	cl19481	LON
Hv151911_1744	233119	69	1076	0	950198	TIGR00763	lon
Hv151911_1745	99707	505	627	7.44732	425183	cd00009	AAA
Hv151911_1745	267297	505	627	7.44732	425183	cl18944	AAA
Hv151911_1745	191262	791	975	2.85979e-60	218627	cl18170	Lon_C
Hv151911_1745	197740	67	123	5.50295e-09	693884	smart00464	LON
Hv151911_1745	267834	67	123	5.50295e-09	693884	cl19481	LON
Hv151911_1745	267834	296	413	0.00708108	373869	cl19481	LON
Hv151911_1745	233119	69	975	0	751.05	TIGR00763	lon
Hv99872_1751	238030	77	196	0.0067203	484118	cd00075	HATPase_c
Hv99872_1751	260175	77	196	0.0067203	484118	cl00075	HATPase_c
Hv99872_1751	249661	239	820	5.34739e-135	430344	cl20204	HSP90
Hv99872_1751	235366	49	784	0	576293	PRK05218	PRK05218
Hv99872_1752	238030	15	106	3.67739	43019	cd00075	HATPase_c
Hv99872_1752	260175	15	106	3.67739	43019	cl00075	HATPase_c
Hv99872_1752	249661	149	730	1.03214e-133	424181	cl20204	HSP90
Hv99872_1752	235366	12	694	1.84423e-165	509269	PRK05218	PRK05218
Hv55072_1754	266541	274	567	1.3948e-37	154512	cl17190	NK
Hv55072_1754	255569	12	132	8.75891e-06	600115	cl10778	Nop25
Hv55072_1754	214640	281	306	0.00418488	369677	smart00382	AAA
Hv188239_1757	252632	191	771	6.56707e-70	253322	pfam04499	SAPS
Hv188239_1757	252632	191	771	6.56707e-70	253322	cl20267	SAPS
Hv192459_1758	130141	654	766	0.00424227	398029	TIGR01069	mutS2
Hv192459_1758	259397	12	75	0.004682	37697	pfam15263	DUF4593
Hv377589_1760	249758	1	84	6.6136e-14	72305	pfam00306	ATP-synt_ab_C
Hv377589_1760	249758	1	84	6.6136e-14	72305	cl08258	ATP-synt_ab_C
Hv362408_1762	260709	114	151	1.29942e-11	714368	cl00938	Rieske
Hv362408_1762	251620	61	108	0.00048405	462038	cl03782	UCR_TM
Hv29749_1763	238112	581	655	8.43831	423672	cd00189	TPR
Hv29749_1763	238112	581	655	8.43831	423672	cl19085	TPR
Hv29749_1763	253417	731	870	3.72455e-51	195133	cl20313	Suf
Hv29749_1763	227438	314	865	1.21743e-114	386296	COG5107	RNA14
Hv29749_1764	227438	314	491	1.39045e-42	177518	COG5107	RNA14
Hv177048_1765	250421	276	638	6.99905e-127	398061	pfam01179	Cu_amine_oxid
Hv177048_1765	250421	276	638	6.99905e-127	398061	cl08309	Cu_amine_oxid
Hv177048_1765	145726	22	65	0.000116304	407918	cl08353	Cu_amine_oxidN2
Hv177048_1765	236919	18	644	2.02189e-138	436253	PRK11504	tynA
Hv177048_1766	250421	276	324	5.31346e-16	922127	cl08309	Cu_amine_oxid
Hv177048_1766	145726	22	65	0.000169501	39251	cl08353	Cu_amine_oxidN2
Hv177048_1766	202361	139	197	0.00256158	357542	cl03680	Cu_amine_oxidN3
Hv177048_1766	236919	18	324	3.28429e-38	158524	PRK11504	tynA
Hv354711_1767	240227	1	153	4.80334e-84	274.75	PTZ00009	PTZ00009
Hv9490_1769	223021	193	327	0.00144114	414625	PHA03247	PHA03247
Hv9490_1770	223021	101	254	0.000188255	441589	PHA03247	PHA03247
Hv276859_1771	266524	73	103	2.65629e-07	591567	cl17169	RRM_SF
Hv276859_1771	266524	188	207	0.000775504	363684	cl17169	RRM_SF
Hv291953_1775	265458	21	150	1.41519e-38	145833	cl14812	PIN_SF
Hv207068_1777	260139	502	723	6.01e-59	204404	cl00015	nt_trans
Hv207068_1777	260139	19	179	9.89123e-28	129675	cl00015	nt_trans
Hv207068_1777	264512	748	808	5.83766e-13	81483	cl12020	Anticodon_Ia_like
Hv207068_1777	264512	780	845	0.000211486	417681	cl12020	Anticodon_Ia_like
Hv207068_1777	237049	33	928	0	629592	PRK12300	leuS
Hv309219_1778	260139	55	151	3.52319e-17	883899	cl00015	nt_trans
Hv229439_1780	256996	421	516	0.473672	479611	cl20455	CLASP_N
Hv229439_1780	262143	6	176	0.00450989	391073	cl04407	Dopey_N
Hv229439_1780	257956	460	521	0.00262288	377059	pfam13646	HEAT_2
Hv229439_1781	262143	6	176	0.0036851	394925	cl04407	Dopey_N
Hv229439_1781	257956	416	477	0.0023833	377059	pfam13646	HEAT_2
Hv149862_1789	212010	141	211	6.3345e-29	120928	cd11620	HR1_PKC-like_2_fungi
Hv149862_1789	260184	141	211	6.3345e-29	120928	cl00087	HR1
Hv149862_1789	265430	238	347	5.89037e-38	149.83	cl14603	C2
Hv149862_1789	260184	1	61	1.23407e-08	670134	cl00087	HR1
Hv149862_1789	197519	418	443	5.40334	412992	smart00109	C1
Hv149862_1789	260150	418	443	5.40334	412992	cl00040	C1
Hv149862_1789	263961	520	597	0.00792263	37757	cl10080	RPE65
Hv206767_1793	266525	29	157	3.35802e-66	221651	cl17170	Ras_like_GTPase
Hv206767_1793	260321	157	198	6.16339e-09	675182	cl00279	APP_MetAP
Hv206767_1793	260321	200	225	0.000663023	53651	cl00279	APP_MetAP
Hv102860_1800	238116	538	574	0.000468062	543875	cd00194	UBA
Hv102860_1800	260220	538	574	0.000468062	543875	cl00153	UBA
Hv102860_1800	253518	2	33	0.000478504	427408	cl15653	DUF913
Hv332789_1802	266502	1	144	3.43905e-92	287366	cl17037	NBD_sugar-kinase_HSP70_actin
Hv317041_1803	254224	53	152	1.04591e-37	140409	pfam07479	NAD_Gly3P_dh_C
Hv317041_1803	254224	53	152	1.04591e-37	140409	cl08454	NAD_Gly3P_dh_C
Hv37381_1808	249572	63	179	1.10597e-05	58081	pfam00083	Sugar_tr
Hv342688_1809	266508	1	172	3.0104e-103	321416	cl17068	AFD_class_I
Hv105516_1814	213391	2	101	0.000193514	416613	cd12148	fungal_TF_MHR
Hv105516_1814	213484	2	101	0.000193514	416613	cl17093	fungal_TF_MHR
Hv73556_1816	238123	704	755	0.000439964	54301	cd00202	ZnF_GATA
Hv73556_1816	260225	704	755	0.000439964	54301	cl00158	ZnF_GATA
Hv73556_1816	238075	129	194	0.612434	457019	cd00130	PAS
Hv73556_1816	238075	129	194	0.612434	457019	cl19074	PAS
Hv73556_1817	238123	741	792	0.000399597	54301	cd00202	ZnF_GATA
Hv73556_1817	260225	741	792	0.000399597	54301	cl00158	ZnF_GATA
Hv73556_1817	238075	129	194	0.639413	457019	cd00130	PAS
Hv73556_1817	238075	129	194	0.639413	457019	cl19074	PAS
Hv162315_1819	260544	992	1020	0.000704508	548347	cl00632	ATP-synt_F
Hv71806_1820	214740	763	1416	1.66659e-122	412.57	smart00602	VPS10
Hv71806_1820	214740	45	721	5.78182e-100	349012	smart00602	VPS10
Hv133282_1823	227535	8	165	0.000263805	586601	COG5210	COG5210
Hv253910_1825	254867	67	156	1.57125e-22	998883	pfam08542	Rep_fac_C
Hv253910_1825	254867	67	156	1.57125e-22	998883	cl16006	Rep_fac_C
Hv151374_1827	233194	9	39	0.00309585	385404	TIGR00930	2a30
Hv103087_1830	176061	5	222	1.16786e-21	108572	cd08679	C2_DOCK180_related
Hv103087_1830	265430	5	222	1.16786e-21	108572	cl14603	C2
Hv116865_1831	197791	88	190	0.00691959	363748	smart00562	NDK
Hv32908_1832	238112	1	91	3.8635e-17	828131	cd00189	TPR
Hv32908_1832	238112	1	91	3.8635e-17	828131	cl19085	TPR
Hv32908_1832	257739	24	90	0.00156919	476935	pfam13414	TPR_11
Hv125924_1836	261455	208	256	0.000416407	534222	cl02808	RT_like
Hv125924_1837	265115	151	259	1.65841e-16	88469	cl13446	Telomerase_RBD
Hv293426_1839	197200	11	42	0.000136019	378814	cd00138	PLDc_SF
Hv293426_1839	265651	11	42	0.000136019	378814	cl15239	PLDc_SF
Hv680_1840	257284	1104	1299	1.16179e-25	123.95	pfam12768	Rax2
Hv680_1840	257284	1104	1299	1.16179e-25	123.95	cl20466	Rax2
Hv109348_1843	251611	104	442	6.43883e-52	198971	pfam02906	Fe_hyd_lg_C
Hv109348_1843	251611	104	442	6.43883e-52	198971	cl14953	Fe_hyd_lg_C
Hv109348_1843	264349	747	1025	6.52441e-26	126976	cl11396	Patatin_and_cPLA2
Hv247088_1846	261170	92	121	0.000186515	508724	cl02092	Clat_adaptor_s
Hv34025_1847	263556	31	105	0.00467926	33395	cl08267	ISOPREN_C2_like
Hv33534_1849	100121	1076	1134	1.18697e-06	635855	cd06224	REM
Hv33534_1849	261321	1076	1134	1.18697e-06	635855	cl02520	REM
Hv33534_1849	266501	1	19	7.33166	418835	cl17036	SH3
Hv297346_1853	264488	2	154	7.08415e-63	215536	cl11961	ALDH-SF
Hv232696_1857	263890	32	80	0.00216127	340204	cl09832	Csy3_I-F
Hv265548_1867	266502	18	65	4.07839e-26	116.64	cl17037	NBD_sugar-kinase_HSP70_actin
Hv265548_1868	266502	18	65	1.79946e-25	114329	cl17037	NBD_sugar-kinase_HSP70_actin
Hv45396_1879	256740	117	179	9.94992e-05	542085	cl13386	DUF3453
Hv30702_1886	256020	326	798	3.59643e-08	733772	cl11127	Nup188
Hv30702_1887	256020	326	798	4.68615e-08	72992	cl11127	Nup188
Hv1413_1895	257569	133	157	0.000330687	365187	pfam13202	EF-hand_5
Hv1413_1895	266615	133	157	0.000330687	365187	cl17302	EF-hand_8
Hv1413_1896	238008	132	202	0.109505	467721	cd00051	EFh
Hv1413_1896	238008	132	202	0.109505	467721	cl19062	EFh
Hv1413_1896	260447	467	686	8.20766e-73	251531	cl00473	BI-1-like
Hv1413_1896	238008	210	278	0.000396661	390681	cl19062	EFh
Hv1413_1896	257819	138	201	2.10465	427561	pfam13499	EF-hand_7
Hv1413_1896	259374	41	112	5.18381	430226	pfam15240	Pro-rich
Hv1413_1897	260447	294	513	6.57462e-72	244983	cl00473	BI-1-like
Hv1413_1898	260447	155	283	6.70113e-35	140979	cl00473	BI-1-like
Hv1413_1898	257569	133	157	0.000668972	365187	pfam13202	EF-hand_5
Hv1413_1898	266615	133	157	0.000668972	365187	cl17302	EF-hand_8
Hv187348_1905	256568	102	277	0.000159039	567514	pfam11715	Nup160
Hv289089_1909	264347	50	129	2.7533e-31	123269	cl11394	Glyco_tranf_GTA_type
Hv118877_1910	233044	2	229	2.03934e-05	595272	TIGR00600	rad2
Hv86282_1911	266524	43	126	4.3848e-32	120919	cl17169	RRM_SF
Hv86282_1911	250023	13	37	0.00020881	352236	pfam00642	zf-CCCH
Hv86282_1911	264437	13	37	0.00020881	352236	cl11592	zf-CCCH
Hv217570_1913	254982	117	194	3.47866e-11	711602	pfam08700	Vps51
Hv217570_1913	254982	117	194	3.47866e-11	711602	cl18539	Vps51
Hv251422_1914	260313	20	59	5.75118e-07	58711	cl00268	class_II_aaRS-like_core
Hv251422_1914	263619	76	117	0.000719815	485758	cl08386	FDX-ACB
Hv118881_1915	233044	2	225	4.14314e-11	768612	TIGR00600	rad2
Hv71013_1918	256382	1066	1376	3.31404e-69	252255	pfam11262	Tho2
Hv71013_1918	256382	1066	1376	3.31404e-69	252255	cl12807	Tho2
Hv71013_1918	256579	713	789	2.85086e-26	120442	pfam11732	Thoc2
Hv71013_1918	256579	713	789	2.85086e-26	120442	cl13220	Thoc2
Hv71013_1918	259374	1472	1561	0.00133268	407114	pfam15240	Pro-rich
Hv71013_1919	256382	959	1228	5.92053e-51	199483	pfam11262	Tho2
Hv71013_1919	256382	959	1228	5.92053e-51	199483	cl12807	Tho2
Hv71013_1919	256579	635	711	2.61494e-26	120442	pfam11732	Thoc2
Hv71013_1919	256579	635	711	2.61494e-26	120442	cl13220	Thoc2
Hv29338_1922	260327	139	494	6.9811e-90	309998	cl00286	Motor_domain
Hv29338_1922	266653	902	1211	0.00888003	39581	cl17365	TrkH
Hv29338_1922	227392	162	708	7.64552e-31	144882	COG5059	KIP1
Hv29338_1922	223496	1226	1803	3.29104e-11	836563	COG0419	SbcC
Hv29338_1922	224117	600	1444	3.53942e-07	705136	COG1196	Smc
Hv29338_1923	260327	139	458	1.54398e-71	260307	cl00286	Motor_domain
Hv29338_1923	266653	865	1174	0.00929472	39581	cl17365	TrkH
Hv29338_1923	223496	1189	1743	2.71265e-14	936715	COG0419	SbcC
Hv29338_1923	224117	556	1407	8.88542e-07	69358	COG1196	Smc
Hv199756_1933	233046	1	156	1.89512e-26	119902	TIGR00603	rad25
Hv268989_1934	254037	30	142	2.45246e-11	71609	pfam07052	Hep_59
Hv268989_1934	254037	30	142	2.45246e-11	71609	cl06200	Hep_59
Hv152685_1938	153431	30	215	1.25277e-38	147306	cd07995	TPK
Hv152685_1938	153431	30	215	1.25277e-38	147306	cl18960	TPK
Hv194663_1953	119408	2	268	8.72375e-35	141157	cd06660	Aldo_ket_red
Hv194663_1953	260445	2	268	8.72375e-35	141157	cl00470	Aldo_ket_red
Hv35111_1955	214679	113	314	0.00303945	372758	smart00471	HDc
Hv35111_1955	266561	113	314	0.00303945	372758	cl17215	HDc
Hv35111_1955	109297	115	381	5.79887e-31	136408	pfam00233	PDEase_I
Hv35111_1956	214679	113	314	0.00310932	372758	smart00471	HDc
Hv35111_1956	266561	113	314	0.00310932	372758	cl17215	HDc
Hv35111_1956	109297	115	381	3.96078e-31	136794	pfam00233	PDEase_I
Hv35111_1957	109297	115	293	3.13258e-10	743912	pfam00233	PDEase_I
Hv207376_1959	251810	14	106	9.14316e-18	858387	pfam03226	Yippee-Mis18
Hv207376_1959	251810	14	106	9.14316e-18	858387	cl03943	Yippee-Mis18
Hv102642_1961	241470	847	939	2.25835e-37	151375	cd13316	PH_Boi
Hv102642_1961	266526	847	939	2.25835e-37	151375	cl17171	PH-like
Hv102642_1961	188934	520	583	1.01042e-16	914629	cd09535	SAM_BOI-like_fungal
Hv102642_1961	265771	520	583	1.01042e-16	914629	cl15755	SAM_superfamily
Hv102642_1961	266501	1	46	1.68438e-08	673519	cl17036	SH3
Hv102642_1961	260145	1090	1175	0.000672867	396063	cl00030	CH
Hv102642_1961	197735	518	584	0.157615	472905	smart00454	SAM
Hv102642_1962	241470	803	895	1.90527e-37	151375	cd13316	PH_Boi
Hv102642_1962	266526	803	895	1.90527e-37	151375	cl17171	PH-like
Hv102642_1962	188934	476	539	9.12011e-17	914629	cd09535	SAM_BOI-like_fungal
Hv102642_1962	265771	476	539	9.12011e-17	914629	cl15755	SAM_superfamily
Hv102642_1962	260145	1014	1099	0.000625101	396063	cl00030	CH
Hv102642_1962	197735	474	540	0.145659	472905	smart00454	SAM
Hv192297_1964	173788	177	542	2.8043e-92	299616	cd04056	Peptidases_S53
Hv192297_1964	263972	177	542	2.8043e-92	299616	cl10459	Peptidases_S8_S53
Hv192297_1964	206778	53	178	4.40073e-16	896125	cd11377	Pro-peptidase_S53
Hv192297_1964	263507	53	178	4.40073e-16	896125	cl07889	Pro-peptidase_S53
Hv192297_1965	173788	118	387	3.05541e-48	182.13	cd04056	Peptidases_S53
Hv192297_1965	263972	118	387	3.05541e-48	182.13	cl10459	Peptidases_S8_S53
Hv192297_1965	206778	1	119	2.09233e-13	803677	cd11377	Pro-peptidase_S53
Hv192297_1965	263507	1	119	2.09233e-13	803677	cl07889	Pro-peptidase_S53
Hv157762_1966	249631	144	199	5.93614	446434	cl18342	Cellulase
Hv43268_1968	255876	290	327	1.64662	428848	pfam10281	Ish1
Hv43268_1968	255876	290	327	1.64662	428848	cl10961	Ish1
Hv43268_1968	255876	135	170	2.80137	421144	pfam10281	Ish1
Hv43268_1968	255876	135	170	2.80137	421144	cl10961	Ish1
Hv43268_1968	255876	197	231	0.0003731	386477	pfam10281	Ish1
Hv43268_1968	255876	197	231	0.0003731	386477	cl10961	Ish1
Hv43268_1968	255876	393	430	0.000591531	382625	pfam10281	Ish1
Hv43268_1968	255876	393	430	0.000591531	382625	cl10961	Ish1
Hv43268_1968	255876	29	65	0.0023466	363365	pfam10281	Ish1
Hv43268_1968	255876	29	65	0.0023466	363365	cl10961	Ish1
Hv43268_1968	255876	534	568	0.00849558	347957	pfam10281	Ish1
Hv43268_1968	255876	534	568	0.00849558	347957	cl10961	Ish1
Hv43268_1969	255876	158	195	0.711954	424996	pfam10281	Ish1
Hv43268_1969	255876	158	195	0.711954	424996	cl10961	Ish1
Hv43268_1969	255876	65	99	0.000177765	382625	pfam10281	Ish1
Hv43268_1969	255876	65	99	0.000177765	382625	cl10961	Ish1
Hv43268_1969	255876	216	253	0.000266365	378773	pfam10281	Ish1
Hv43268_1969	255876	216	253	0.000266365	378773	cl10961	Ish1
Hv213829_1971	238125	17	82	0.000931882	485338	cd00204	ANK
Hv213829_1971	238125	17	82	0.000931882	485338	cl19088	ANK
Hv213829_1971	257303	17	73	0.001954	414727	pfam12796	Ank_2
Hv213829_1972	238125	17	82	0.000861607	48919	cd00204	ANK
Hv213829_1972	238125	17	82	0.000861607	48919	cl19088	ANK
Hv213829_1972	257303	17	73	0.181849	418579	pfam12796	Ank_2
Hv17001_1976	238112	498	594	3.66033e-17	920579	cd00189	TPR
Hv17001_1976	238112	498	594	3.66033e-17	920579	cl19085	TPR
Hv17001_1976	238112	341	435	0.248454	462192	cd00189	TPR
Hv17001_1976	238112	341	435	0.248454	462192	cl19085	TPR
Hv17001_1976	257739	493	559	5.12556e-06	592495	pfam13414	TPR_11
Hv17001_1976	257739	527	593	0.000609743	534715	pfam13414	TPR_11
Hv17001_1977	238112	490	586	3.37614e-17	924431	cd00189	TPR
Hv17001_1977	238112	490	586	3.37614e-17	924431	cl19085	TPR
Hv17001_1977	238112	333	427	0.233548	462192	cd00189	TPR
Hv17001_1977	238112	333	427	0.233548	462192	cl19085	TPR
Hv17001_1977	257739	485	551	4.26917e-06	596347	pfam13414	TPR_11
Hv17001_1977	257739	519	585	0.000565395	534715	pfam13414	TPR_11
Hv169862_1979	265433	71	102	1.48525	437073	cl14607	OPT
Hv136471_1980	223903	52	435	4.09793e-61	222886	COG0833	LysP
Hv136471_1981	223903	52	363	1.34569e-30	135446	COG0833	LysP
Hv196416_1986	260327	186	539	2.14094e-108	343.51	cl00286	Motor_domain
Hv196416_1986	227392	183	539	4.88133e-60	223462	COG5059	KIP1
Hv193603_1987	249604	173	413	3.05997e-72	242506	pfam00120	Gln-synt_C
Hv193603_1987	249604	173	413	3.05997e-72	242506	cl08245	Gln-synt_C
Hv193603_1987	177922	17	416	9.67812e-161	472639	PLN02284	PLN02284
Hv193603_1988	249604	173	286	2.64075e-33	136961	cl08245	Gln-synt_C
Hv193603_1988	177922	17	283	1.53967e-69	234586	PLN02284	PLN02284
Hv182827_1993	251520	98	222	2.51401e-64	214599	pfam02772	S-AdoMet_synt_M
Hv182827_1993	251520	98	222	2.51401e-64	214599	cl03706	S-AdoMet_synt_M
Hv182827_1993	111646	224	326	9.52227e-43	159495	cl03707	S-AdoMet_synt_C
Hv182827_1993	249858	15	86	7.32441e-35	137606	pfam00438	S-AdoMet_synt_N
Hv182827_1993	249858	15	86	7.32441e-35	137606	cl02868	S-AdoMet_synt_N
Hv231786_1994	265441	1	214	4.13875e-50	184146	cl14649	BRO1_Alix_like
Hv217983_1996	250028	200	299	3.13846e-31	127.75	pfam00647	EF1G
Hv217983_1996	250028	200	299	3.13846e-31	127.75	cl02914	EF1G
Hv217983_1996	261442	65	154	7.4901e-19	914684	cl02776	GST_C_family
Hv217983_1996	223698	16	142	0.0699652	478822	COG0625	Gst
Hv26396_1999	214753	3	96	0.000558477	376579	smart00636	Glyco_18
Hv148241_2000	264539	3	256	2.10219e-12	800149	cl12078	p450
Hv1934_2001	239277	483	652	1.65022e-54	198666	cd02979	PHOX_C
Hv1934_2001	260398	483	652	1.65022e-54	198666	cl00388	Thioredoxin_like
Hv1934_2001	267487	192	414	1.67521e-45	179819	cl19134	NAD_binding_8
Hv1934_2002	239277	254	355	9.53227e-25	112767	cd02979	PHOX_C
Hv1934_2002	260398	254	355	9.53227e-25	112767	cl00388	Thioredoxin_like
Hv1934_2002	267487	134	192	0.000632131	553996	cl19134	NAD_binding_8
Hv109302_2003	172341	603	768	0.0164982	529677	PRK13808	PRK13808
Hv109302_2003	172341	694	852	0.00630875	383301	PRK13808	PRK13808
Hv105752_2005	173412	121	209	8.48462	420503	PTZ00121	PTZ00121
Hv105752_2006	173412	104	192	0.095171	447467	PTZ00121	PTZ00121
Hv62704_2010	255889	235	347	8.72522e-35	140484	pfam10303	DUF2408
Hv62704_2010	255889	235	347	8.72522e-35	140484	cl10978	DUF2408
Hv62704_2010	255889	314	418	3.27371e-08	665257	cl10978	DUF2408
Hv62704_2010	255889	400	482	3.83156e-05	572809	cl10978	DUF2408
Hv17180_2012	238005	387	551	1.31489e-20	105112	cd00046	DEXDc
Hv17180_2012	266587	387	551	1.31489e-20	105112	cl17251	DEXDc
Hv17180_2012	238034	746	841	0.00203165	537809	cd00079	HELICc
Hv17180_2012	238034	746	841	0.00203165	537809	cl19069	HELICc
Hv17180_2012	252575	895	995	1.35057e-13	830355	pfam04408	HA2
Hv17180_2012	262181	895	995	1.35057e-13	830355	cl04503	HA2
Hv17180_2012	254381	1108	1208	9.70988e-13	811902	pfam07717	OB_NTP_bind
Hv17180_2012	254381	1108	1208	9.70988e-13	811902	cl06657	OB_NTP_bind
Hv17180_2012	214692	382	582	1.31798e-16	948662	smart00487	DEXDc
Hv17180_2013	238005	387	551	1.39239e-20	105112	cd00046	DEXDc
Hv17180_2013	266587	387	551	1.39239e-20	105112	cl17251	DEXDc
Hv17180_2013	238034	746	841	0.00209779	537809	cd00079	HELICc
Hv17180_2013	238034	746	841	0.00209779	537809	cl19069	HELICc
Hv17180_2013	252575	895	995	1.28428e-13	834207	pfam04408	HA2
Hv17180_2013	262181	895	995	1.28428e-13	834207	cl04503	HA2
Hv17180_2013	254381	1108	1208	9.87168e-13	811902	pfam07717	OB_NTP_bind
Hv17180_2013	254381	1108	1208	9.87168e-13	811902	cl06657	OB_NTP_bind
Hv17180_2013	214692	382	582	1.40582e-16	948662	smart00487	DEXDc
Hv75243_2014	199895	238	328	0.00570681	505253	cd06167	LabA_like
Hv75243_2014	263953	238	328	0.00570681	505253	cl10034	LabA_like/DUF88
Hv75243_2015	199895	35	87	0.06265	389693	cd06167	LabA_like
Hv75243_2015	263953	35	87	0.06265	389693	cl10034	LabA_like/DUF88
Hv5143_2017	260452	22	157	5.69017e-23	104.66	cl00480	Methyltransf_6
Hv5143_2018	260452	47	115	1.88521e-06	572809	cl00480	Methyltransf_6
Hv197879_2019	253811	6	299	4.82008e-36	150.74	cl18491	Muskelin_N
Hv216329_2024	259844	339	1075	0	1078.36	cd01435	RNAP_I_RPA1_N
Hv216329_2024	267467	339	1075	0	1078.36	cl19114	RNAP_largest_subunit_N
Hv216329_2024	132722	1223	1710	2.00616e-113	376533	cd02735	RNAP_I_Rpa1_C
Hv216329_2024	142634	1223	1710	2.00616e-113	376533	cl11429	RNAP_largest_subunit_C
Hv216329_2024	267467	15	54	0.0113927	552682	cl19114	RNAP_largest_subunit_N
Hv216329_2024	147266	1029	1666	3.90553e-94	328098	pfam04998	RNA_pol_Rpb1_5
Hv81204_2025	238121	781	1029	4.7333e-13	823828	cl19087	WD40
Hv81204_2025	263920	21	106	0.00105567	557057	cl09925	PKc_like
Hv81204_2025	225201	759	1181	3.96031e-06	654951	COG2319	COG2319
Hv30703_2026	256020	39	456	4.59719e-05	618212	cl11127	Nup188
Hv30703_2027	256020	178	376	0.000765154	414056	cl11127	Nup188
Hv84061_2028	256996	51	272	2.84668e-09	726138	cl20455	CLASP_N
Hv49383_2029	252705	206	1007	5.57398e-96	335497	pfam04615	Utp14
Hv71650_2033	132913	405	535	0.000510096	541698	cd07042	STAS_SulP_like_sulfate_transporter
Hv71650_2033	260524	405	535	0.000510096	541698	cl00604	STAS
Hv71650_2033	267603	192	334	1.53293e-37	154303	cl19250	Sulfate_transp
Hv71650_2033	258076	87	146	3.16423e-19	970987	pfam13792	Sulfate_tra_GLY
Hv71650_2033	258076	87	146	3.16423e-19	970987	cl18285	Sulfate_tra_GLY
Hv71650_2033	162054	88	516	1.38772e-75	266108	TIGR00815	sulP
Hv38618_2034	193327	87	126	1.47898e-07	595471	cl15120	NADH_u_ox_C
Hv38618_2034	264341	27	65	0.119209	426157	cl11377	NADH-u_ox-rdase
Hv234592_2035	263927	123	489	3.14419e-50	190404	cl09933	ACAD
Hv234592_2035	224871	119	491	1.80416e-51	194258	COG1960	CaiA
Hv234592_2036	263927	45	361	3.09683e-35	146876	cl09933	ACAD
Hv234592_2036	224871	41	370	7.50545e-32	138019	COG1960	CaiA
Hv93305_2037	238121	291	692	3.9854e-17	94324	cl19087	WD40
Hv93305_2037	238121	159	374	1.11747e-09	742936	cl19087	WD40
Hv93305_2037	252441	759	834	1.50637e-07	669242	cl04442	Utp21
Hv93305_2037	225201	154	686	1.14884e-09	758955	COG2319	COG2319
Hv4215_2043	261983	75	162	0.000618952	380863	cl04011	DPBB_1
Hv242575_2044	260804	84	191	1.74583e-06	592703	cl01132	FA_hydroxylase
Hv86578_2047	261351	708	950	7.84126e-39	160191	cl02570	RhoGAP
Hv86578_2047	261288	386	468	0.000308828	558104	cl02442	DEP
Hv86578_2047	249996	49	139	0.00131668	538671	pfam00611	FCH
Hv86578_2047	264507	49	139	0.00131668	538671	cl12013	BAR
Hv47106_2048	261824	983	1152	3.76924e-22	113476	cl03656	PS_Dcarbxylase
Hv47106_2048	265430	519	589	4.52364e-19	992508	cl14603	C2
Hv47106_2048	265430	33	154	1.89691e-06	628264	cl14603	C2
Hv47106_2048	238008	693	742	0.00144241	382977	cl19062	EFh
Hv21994_2052	253300	72	171	0.00524852	35861	cl05293	RNA_pol_Rpc82
Hv171167_2053	225130	258	480	4.74302e-26	120317	COG2220	COG2220
Hv171167_2053	260426	258	480	4.74302e-26	120317	cl00446	Lactamase_B
Hv26134_2054	263558	7	236	1.34175e-24	115.06	cl08270	Peptidase_S10
Hv19382_2055	256933	555	586	0.00837795	348983	cl13660	CAF1A
Hv19382_2055	251803	99	409	4.85806e-21	110.97	pfam03215	Rad17
Hv197150_2057	261189	50	124	0.690997	423438	cl02127	RNA_pol_Rpc34
Hv240990_2060	227134	10	80	0.007605	328471	cl01975	COG4797
Hv165006_2061	257047	514	767	6.44528e-111	358429	pfam12436	USP7_ICP0_bdg
Hv165006_2061	257047	514	767	6.44528e-111	358429	cl13823	USP7_ICP0_bdg
Hv165006_2061	261337	143	413	3.9996e-104	341159	cl02553	Peptidase_C19
Hv165006_2061	258673	779	984	9.20297e-64	228616	pfam14533	USP7_C2
Hv165006_2061	258673	779	984	9.20297e-64	228616	cl20557	USP7_C2
Hv165006_2061	261289	51	134	6.80276e-23	110909	cl02446	MATH
Hv165006_2061	227409	48	995	0	693537	COG5077	COG5077
Hv165006_2062	257047	343	557	2.75303e-79	270218	pfam12436	USP7_ICP0_bdg
Hv165006_2062	257047	343	557	2.75303e-79	270218	cl13823	USP7_ICP0_bdg
Hv165006_2062	261337	1	242	1.49563e-77	268742	cl02553	Peptidase_C19
Hv165006_2062	258673	569	773	7.25131e-50	188.17	pfam14533	USP7_C2
Hv165006_2062	258673	569	773	7.25131e-50	188.17	cl20557	USP7_C2
Hv165006_2062	249862	1	237	5.48111e-34	147169	pfam00443	UCH
Hv133957_2066	238125	134	211	5.84486e-07	64327	cd00204	ANK
Hv133957_2066	238125	134	211	5.84486e-07	64327	cl19088	ANK
Hv133957_2066	250910	710	817	3.44609e-15	88019	cl03379	DIL
Hv133957_2066	257947	142	197	0.000303307	403116	pfam13637	Ank_4
Hv160752_2068	265413	228	321	0.0234279	497357	cl13995	MPP_superfamily
Hv194430_2073	261170	162	315	6.93451e-14	819121	cl02092	Clat_adaptor_s
Hv61817_2075	237054	44	230	0.00383603	368588	PRK12316	PRK12316
Hv15022_2076	266552	45	179	4.23555e-33	130277	cl17203	Fer4_NifH
Hv15022_2076	223563	40	179	7.21141e-34	134852	COG0489	Mrp
Hv97997_2078	268169	76	194	1.03938e-20	104248	cl19816	Hydantoinase_B
Hv117344_2081	266487	233	267	2.45629	447156	cl16914	O-FucT_like
Hv128171_2083	254871	221	348	3.00673e-14	822602	pfam08546	ApbA_C
Hv128171_2083	254871	221	348	3.00673e-14	822602	cl07237	ApbA_C
Hv128171_2083	251374	9	180	1.26622e-08	672587	pfam02558	ApbA
Hv128171_2083	251374	9	180	1.26622e-08	672587	cl18391	ApbA
Hv128171_2083	224805	9	349	7.40069e-27	122034	COG1893	ApbA
Hv17869_2084	223021	15	125	0.00440571	368401	PHA03247	PHA03247
Hv273362_2085	237999	262	448	4.60623e-17	923889	cd00038	CAP_ED
Hv273362_2085	260155	262	448	4.60623e-17	923889	cl00047	CAP_ED
Hv273362_2085	237999	457	618	1.54023e-16	908481	cd00038	CAP_ED
Hv273362_2085	260155	457	618	1.54023e-16	908481	cl00047	CAP_ED
Hv273362_2085	261361	6	42	8.01349e-05	554043	cl02594	DD_R_PKA
Hv273362_2085	223736	258	496	0.000159717	571487	COG0664	Crp
Hv177438_2086	185397	83	184	3.2113e-33	126007	PTZ00015	PTZ00015
Hv177438_2086	260174	83	184	3.2113e-33	126007	cl00074	H4
Hv74736_2088	265413	29	127	4.12481e-45	162.78	cl13995	MPP_superfamily
Hv112659_2090	239511	18	99	5.69852e-34	126886	cd03419	GRX_GRXh_1_2_like
Hv112659_2090	260398	18	99	5.69852e-34	126886	cl00388	Thioredoxin_like
Hv134801_2092	178029	18	244	1.1977e-110	338305	cl18093	PLN02407
Hv157030_2093	99707	1	68	0.000499307	367403	cd00009	AAA
Hv157030_2093	267297	1	68	0.000499307	367403	cl18944	AAA
Hv157030_2093	204202	73	134	5.78932e-24	101948	pfam09336	Vps4_C
Hv157030_2093	204202	73	134	5.78932e-24	101948	cl07827	Vps4_C
Hv157030_2093	223540	2	58	5.03092e-11	733192	COG0464	SpoVK
Hv203415_2094	250793	79	101	0.000814821	370218	pfam01679	Pmp3
Hv203415_2094	260419	79	101	0.000814821	370218	cl00431	Pmp3
Hv45500_2097	173825	102	360	8.24526e-134	398885	cd00691	ascorbate_peroxidase
Hv45500_2097	260251	102	360	8.24526e-134	398885	cl00196	plant_peroxidase_like
Hv85184_2098	252810	255	325	3.41525e-20	976046	cl04760	ETC_C1_NDUFA4
Hv66809_2099	267298	119	446	1.20452e-148	461606	cl18945	AAT_I
Hv66809_2099	249743	622	706	0.000344846	548668	pfam00288	GHMP_kinases_N
Hv66809_2099	249743	622	706	0.000344846	548668	cl15968	GHMP_kinases_N
Hv66809_2099	215363	504	918	5.92417e-73	260919	PLN02677	PLN02677
Hv183326_2100	197200	231	278	4.62005	40963	cd00138	PLDc_SF
Hv183326_2100	265651	231	278	4.62005	40963	cl15239	PLDc_SF
Hv197887_2101	261443	1	475	0	796.11	cl02777	chaperonin_like
Hv197887_2102	261443	10	504	0	791873	cl02777	chaperonin_like
Hv14914_2103	238958	91	386	1.75317e-73	247409	cd02000	TPP_E1_PDC_ADC_BCADC
Hv14914_2103	261022	91	386	1.75317e-73	247409	cl01629	TPP_enzymes
Hv14914_2104	261022	1	132	9.70942e-56	193006	cl01629	TPP_enzymes
Hv106269_2110	251491	200	496	2.18044e-53	199.67	cl03672	DUF221
Hv106269_2110	258219	49	159	0.926988	444196	cl16507	RSN1_TM
Hv106269_2111	251491	99	188	2.21076e-16	902737	cl03672	DUF221
Hv125559_2113	223021	2	183	4.98129	464701	PHA03247	PHA03247
Hv125559_2113	253014	732	1115	0.000173184	447677	pfam05109	Herpes_BLLF1
Hv129283_2114	253443	24	257	7.9873e-43	160205	cl05454	Ebp2
Hv195733_2117	263920	2	44	2.18314e-08	665027	cl09925	PKc_like
Hv195733_2117	266526	136	173	4.99998e-07	599211	cl17171	PH-like
Hv59788_2118	264349	10	92	0.000111679	539084	cl11396	Patatin_and_cPLA2
Hv74735_2120	260221	25	72	0.00139972	498933	cl00154	UBCc
Hv122159_2122	119408	1	262	1.73081e-58	203.56	cd06660	Aldo_ket_red
Hv122159_2122	260445	1	262	1.73081e-58	203.56	cl00470	Aldo_ket_red
Hv122159_2123	260445	1	173	3.04364e-15	846141	cl00470	Aldo_ket_red
Hv85397_2125	240274	260	497	0.000969207	407437	PTZ00112	PTZ00112
Hv28341_2129	239656	387	796	3.17744e-150	469395	cd03684	ClC_3_like
Hv28341_2129	261508	387	796	3.17744e-150	469395	cl02915	Voltage_gated_ClC
Hv28341_2129	265675	904	935	0.000548795	395429	cl15354	CBS_pair
Hv28341_2130	261508	366	433	1.74671e-19	104611	cl02915	Voltage_gated_ClC
Hv150097_2131	251629	14	134	1.07644e-31	130642	cl08381	GatB_N
Hv150097_2131	197913	148	199	0.000247495	521213	smart00845	GatB_Yqey
Hv150097_2131	266776	148	199	0.000247495	521213	cl17694	GatB_Yqey
Hv150097_2132	251629	146	348	3.49615e-42	164539	cl08381	GatB_N
Hv150097_2132	197913	362	413	0.00165912	521213	smart00845	GatB_Yqey
Hv150097_2132	266776	362	413	0.00165912	521213	cl17694	GatB_Yqey
Hv68942_2134	250099	139	368	1.10445e-52	188041	pfam00742	Homoserine_dh
Hv68942_2134	250099	139	368	1.10445e-52	188041	cl02955	Homoserine_dh
Hv68942_2134	251960	56	129	1.67711	427077	cl18420	NAD_binding_3
Hv68942_2135	250099	150	379	2.35784e-52	187271	pfam00742	Homoserine_dh
Hv68942_2135	250099	150	379	2.35784e-52	187271	cl02955	Homoserine_dh
Hv68942_2135	251960	67	140	1.74981	427077	cl18420	NAD_binding_3
Hv68942_2135	223536	6	388	1.05243e-62	219374	COG0460	ThrA
Hv171994_2136	238121	19	277	2.05106e-21	110888	cl19087	WD40
Hv171994_2136	225201	16	355	1.0052e-16	955407	COG2319	COG2319
Hv171994_2137	238121	9	212	7.66639e-10	75064	cl19087	WD40
Hv171994_2137	225201	9	246	3.50412e-09	751251	COG2319	COG2319
Hv165882_2138	238353	21	1041	0	949701	cd00653	RNA_pol_B_RPB2
Hv165882_2138	238353	21	1041	0	949701	cl19103	RNA_pol_B_RPB2
Hv165882_2138	113341	547	609	8.34965e-20	99675	pfam04566	RNA_pol_Rpb2_4
Hv165882_2138	113341	547	609	8.34965e-20	99675	cl04594	RNA_pol_Rpb2_4
Hv165882_2138	191029	629	669	4.47362e-06	599033	pfam04567	RNA_pol_Rpb2_5
Hv165882_2138	191029	629	669	4.47362e-06	599033	cl04595	RNA_pol_Rpb2_5
Hv165882_2138	223163	20	1039	0	886916	COG0085	RpoB
Hv77326_2139	260138	177	298	1.82023e-30	136.49	cl00013	Lyase_I_like
Hv77923_2141	113205	228	335	3.78101e-10	724305	cl04510	DUF544
Hv123117_2142	250857	41	123	2.45799e-17	899311	pfam01778	Ribosomal_L28e
Hv123117_2142	261697	41	123	2.45799e-17	899311	cl03350	Ribosomal_L28e
Hv123117_2142	252848	124	185	5.23548e-13	776208	pfam04874	Mak16
Hv123117_2142	252848	124	185	5.23548e-13	776208	cl15325	Mak16
Hv183946_2145	257789	200	227	0.650586	416111	pfam13465	zf-H2C2_2
Hv183946_2145	267892	200	227	0.650586	416111	cl19539	zf-H2C2_2
Hv106218_2146	258114	22	123	0.0967964	485907	pfam13839	PC-Esterase
Hv106218_2146	260768	22	123	0.0967964	485907	cl01053	SGNH_hydrolase
Hv216529_2147	250651	31	103	2.51284e-22	104248	pfam01480	PWI
Hv216529_2147	261343	31	103	2.51284e-22	104248	cl02562	PWI
Hv216529_2148	261343	3	38	4.14428e-06	587942	cl02562	PWI
Hv69506_2150	238125	338	481	9.73115e-17	928318	cd00204	ANK
Hv69506_2150	238125	338	481	9.73115e-17	928318	cl19088	ANK
Hv69506_2150	252556	23	86	2.37e-06	469172	pfam04383	KilA-N
Hv69506_2150	252556	23	86	2.37e-06	469172	cl04494	KilA-N
Hv69506_2150	257303	346	491	1.39452e-07	649699	pfam12796	Ank_2
Hv17223_2152	266623	227	286	0.000821525	551624	cl17314	SE
Hv17223_2152	267487	81	253	0.00125219	54244	cl19134	NAD_binding_8
Hv17223_2152	223727	46	294	8.28836e-16	905349	COG0654	UbiH
Hv192003_2157	100107	77	177	1.29184e-06	593658	cd02440	AdoMet_MTases
Hv192003_2157	266528	77	177	1.29184e-06	593658	cl17173	AdoMet_MTases
Hv192003_2157	235350	10	275	4.49917e-80	256.62	PRK05134	PRK05134
Hv63840_2158	260598	29	206	0.000425746	544291	cl00738	MBOAT
Hv66872_2159	263972	139	263	8.50711e-47	173944	cl10459	Peptidases_S8_S53
Hv7471_2162	249743	101	155	1.17095e-07	618004	pfam00288	GHMP_kinases_N
Hv7471_2162	249743	101	155	1.17095e-07	618004	cl15968	GHMP_kinases_N
Hv7471_2162	223161	5	298	4.0879e-57	198593	COG0083	ThrB
Hv57806_2166	251906	7	176	7.96804e-77	246702	pfam03371	PRP38
Hv57806_2166	251906	7	176	7.96804e-77	246702	cl04030	PRP38
Hv199704_2167	250468	157	185	0.000280341	371132	pfam01239	PPTA
Hv199704_2167	250468	157	185	0.000280341	371132	cl03138	PPTA
Hv199704_2167	250468	78	107	0.000773818	359576	pfam01239	PPTA
Hv199704_2167	250468	78	107	0.000773818	359576	cl03138	PPTA
Hv199704_2167	250468	116	145	0.00366079	340316	pfam01239	PPTA
Hv199704_2167	250468	116	145	0.00366079	340316	cl03138	PPTA
Hv199704_2167	227823	15	227	3.56979e-31	131531	COG5536	BET4
Hv147444_2168	153254	6	190	4.32905e-47	175913	cd07992	LPLAT_AAK14816-like
Hv147444_2168	266537	6	190	4.32905e-47	175913	cl17185	LPLAT
Hv140348_2170	253845	72	212	1.85693e-22	103976	pfam06658	DUF1168
Hv140348_2170	253845	72	212	1.85693e-22	103976	cl05939	DUF1168
Hv50569_2173	254896	271	706	0.565432	487156	pfam08580	KAR9
Hv161_2174	260442	1	73	1.3034e-09	602482	cl00466	ATP-synt_C
Hv177862_2175	260271	136	534	1.04394e-127	390903	cl00218	Glyco_hydrolase_16
Hv177862_2175	252258	22	546	0	620841	pfam03935	SKN1
Hv289201_2176	223549	7	369	1.49104e-120	368053	COG0473	LeuB
Hv289201_2176	260425	7	369	1.49104e-120	368053	cl00445	Iso_dh
Hv289201_2177	223549	7	357	1.22871e-104	326837	COG0473	LeuB
Hv289201_2177	260425	7	357	1.22871e-104	326837	cl00445	Iso_dh
Hv95981_2178	251687	16	157	0.134817	478449	cl03851	Perilipin
Hv119523_2179	260355	35	376	5.83382e-83	272.49	cl00324	Ribosomal_L3
Hv119523_2179	240267	1	397	0	582819	PTZ00103	PTZ00103
Hv119523_2180	260355	1	238	1.58878e-57	200843	cl00324	Ribosomal_L3
Hv136983_2183	238003	36	101	5.8095e-05	514705	cd00043	CYCLIN
Hv136983_2183	260157	36	101	5.8095e-05	514705	cl00050	CYCLIN
Hv136983_2183	227640	19	231	2.46343e-13	813172	COG5333	CCL1
Hv136983_2184	227640	19	107	0.0330387	466492	COG5333	CCL1
Hv53822_2188	266538	36	187	2.86237e-78	250828	cl17186	TIM_phosphate_binding
Hv149545_2191	223730	1	27	0.0039426	364516	COG0657	Aes
Hv163984_2192	260792	15	72	0.00353978	514933	cl01109	SYLF
Hv115689_2193	213394	34	295	1.10967e-73	242868	cd12151	F1-ATPase_gamma
Hv115689_2193	260384	34	295	1.10967e-73	242868	cl00365	F1-ATPase_gamma
Hv115689_2194	213394	1	244	3.18161e-63	213978	cd12151	F1-ATPase_gamma
Hv115689_2194	260384	1	244	3.18161e-63	213978	cl00365	F1-ATPase_gamma
Hv97506_2196	224983	24	75	0.000486999	536165	COG2072	TrkA
Hv8284_2197	238555	767	1065	0	601191	cd01135	V_A-ATPase_B
Hv8284_2197	266574	767	1065	0	601191	cl17233	RecA-like_NTPases
Hv8284_2197	251583	699	765	0.00102516	536841	pfam02874	ATP-synt_ab_N
Hv8284_2197	251583	699	765	0.00102516	536841	cl18399	ATP-synt_ab_N
Hv8284_2197	249758	1081	1201	0.0717709	488078	pfam00306	ATP-synt_ab_C
Hv8284_2197	249758	1081	1201	0.0717709	488078	cl08258	ATP-synt_ab_C
Hv8284_2197	233244	695	1198	0	927.59	TIGR01040	V-ATPase_V1_B
Hv8284_2198	238555	731	986	8.74035e-155	477157	cd01135	V_A-ATPase_B
Hv8284_2198	266574	731	986	8.74035e-155	477157	cl17233	RecA-like_NTPases
Hv8284_2198	251583	663	729	0.000882294	536841	pfam02874	ATP-synt_ab_N
Hv8284_2198	251583	663	729	0.000882294	536841	cl18399	ATP-synt_ab_N
Hv8284_2198	233244	659	1056	0	754635	TIGR01040	V-ATPase_V1_B
Hv118848_2199	268170	10	189	1.03754	438413	cl19817	UreF
Hv188763_2200	238112	237	338	4.93018e-05	562344	cd00189	TPR
Hv188763_2200	238112	237	338	4.93018e-05	562344	cl19085	TPR
Hv188763_2200	257739	231	307	0.0683835	465379	pfam13414	TPR_11
Hv153682_2201	260436	197	540	2.29416e-19	102729	cl00459	MIT_CorA-like
Hv74549_2203	261736	2	146	2.60601e-27	117326	cl03428	MAS20
Hv74549_2203	259224	151	250	0.00795055	359389	cl20957	DUF4551
Hv46759_2207	238003	89	170	0.000689961	376033	cd00043	CYCLIN
Hv46759_2207	260157	89	170	0.000689961	376033	cl00050	CYCLIN
Hv164651_2208	264349	40	90	0.699329	422323	cl11396	Patatin_and_cPLA2
Hv164651_2208	264349	2	38	3.32631	400412	cl11396	Patatin_and_cPLA2
Hv173559_2212	254632	434	512	6.38293e-42	160051	pfam08149	BING4CT
Hv173559_2212	263112	434	512	6.38293e-42	160051	cl06957	BING4CT
Hv173559_2212	238121	191	413	9.03828e-15	893164	cl19087	WD40
Hv173559_2212	225201	196	467	2.61905e-10	774363	COG2319	COG2319
Hv194369_2214	185429	1	154	1.5052e-41	147527	PTZ00074	PTZ00074
Hv194369_2214	242219	1	154	1.5052e-41	147527	cl00955	Ribosomal_L34e
Hv204515_2220	260458	41	168	0.000854034	546165	cl00490	EEP
Hv106681_2221	254864	29	160	1.34494e-13	797639	cl20361	DUF1749
Hv59528_2222	260991	40	193	4.03187e-14	860396	cl01544	Bestrophin
Hv59528_2223	260991	34	187	4.45931e-14	856544	cl01544	Bestrophin
Hv98765_2224	251086	226	289	0.0888251	456807	cl03448	ODC_AZ
Hv51721_2226	238112	17	107	1.65318e-14	805019	cd00189	TPR
Hv51721_2226	238112	17	107	1.65318e-14	805019	cl19085	TPR
Hv51721_2226	257739	16	81	9.39647e-13	746574	pfam13414	TPR_11
Hv51721_2226	257739	55	110	0.0580793	449971	pfam13414	TPR_11
Hv12517_2234	238121	58	438	3.9833e-24	113199	cl19087	WD40
Hv12517_2234	252419	441	531	1.59314e-18	950374	cl04424	Sof1
Hv12517_2234	225201	58	398	9.099e-18	939999	COG2319	COG2319
Hv12517_2235	238121	58	405	2.68195e-24	115895	cl19087	WD40
Hv12517_2235	252419	408	498	3.62338e-18	934966	cl04424	Sof1
Hv12517_2235	225201	58	365	1.95086e-15	928443	COG2319	COG2319
Hv15971_2238	206738	24	384	1.35925e-120	382749	cd08771	DLP_1
Hv15971_2238	266525	24	384	1.35925e-120	382749	cl17170	Ras_like_GTPase
Hv15971_2238	250308	306	578	1.13412e-127	401124	pfam01031	Dynamin_M
Hv15971_2238	250308	306	578	1.13412e-127	401124	cl03076	Dynamin_M
Hv15971_2238	251160	813	897	3.64015e-24	112585	pfam02212	GED
Hv15971_2238	261341	813	897	3.64015e-24	112585	cl02558	GED
Hv15971_2238	223771	145	590	2.11781e-47	192042	COG0699	COG0699
Hv15971_2239	206738	24	383	6.61276e-112	358481	cd08771	DLP_1
Hv15971_2239	266525	24	383	6.61276e-112	358481	cl17170	Ras_like_GTPase
Hv15971_2239	250308	306	560	7.39632e-110	352974	pfam01031	Dynamin_M
Hv15971_2239	250308	306	560	7.39632e-110	352974	cl03076	Dynamin_M
Hv15971_2239	251160	780	836	4.50986e-10	721394	pfam02212	GED
Hv15971_2239	261341	780	836	4.50986e-10	721394	cl02558	GED
Hv15971_2239	223771	145	572	5.26633e-43	178.56	COG0699	COG0699
Hv179329_2240	238034	436	547	4.65915e-21	105012	cd00079	HELICc
Hv179329_2240	238034	436	547	4.65915e-21	105012	cl19069	HELICc
Hv179329_2240	266587	135	387	3.50746e-49	186922	cl17251	DEXDc
Hv179329_2240	214692	146	405	2.30636e-28	128379	smart00487	DEXDc
Hv7168_2241	260576	137	207	0.00502141	481904	cl00693	CM_2
Hv161586_2242	249651	9	80	7.18381e-21	949575	pfam00173	Cyt-b5
Hv161586_2242	261158	9	80	7.18381e-21	949575	cl02041	Cyt-b5
Hv86036_2244	240668	478	516	0.00313691	372845	cd00590	RRM_SF
Hv86036_2244	266524	478	516	0.00313691	372845	cl17169	RRM_SF
Hv86036_2244	263720	965	1097	0.00188887	384177	cl09109	NTF2_like
Hv86036_2245	263720	904	1036	0.00187442	384177	cl09109	NTF2_like
Hv142885_2247	263920	1	161	1.30862e-14	84618	cl09925	PKc_like
Hv177900_2248	251905	355	460	1.17443e-30	131972	pfam03370	CBM_21
Hv177900_2248	251905	355	460	1.17443e-30	131972	cl08388	CBM_21
Hv61740_2249	252820	1	107	3.36662e-27	121183	pfam04825	Rad21_Rec8_N
Hv61740_2249	252820	1	107	3.36662e-27	121183	cl04781	Rad21_Rec8_N
Hv61740_2249	113590	677	724	0.000115133	554198	cl04780	Rad21_Rec8
Hv61740_2250	252820	53	175	2.42008e-27	121953	pfam04825	Rad21_Rec8_N
Hv61740_2250	252820	53	175	2.42008e-27	121953	cl04781	Rad21_Rec8_N
Hv61740_2250	113590	745	792	0.000113025	554198	cl04780	Rad21_Rec8
Hv102898_2253	266551	210	341	7.927e-39	148545	cl17201	ABC_ATPase
Hv102898_2253	266576	444	498	0.000101415	568822	cl17235	ABC2_membrane
Hv102898_2253	266551	10	32	0.198673	472572	cl17201	ABC_ATPase
Hv102898_2253	253719	140	179	0.00180861	367922	cl05760	PDR_CDR
Hv35296_2256	260139	14	311	4.27509e-55	198551	cl00015	nt_trans
Hv35296_2256	223240	7	214	2.40097e-30	133507	COG0162	TyrS
Hv257856_2263	213391	246	612	1.29938e-16	963596	cd12148	fungal_TF_MHR
Hv257856_2263	213484	246	612	1.29938e-16	963596	cl17093	fungal_TF_MHR
Hv257856_2264	213391	146	336	8.80854e-16	936632	cd12148	fungal_TF_MHR
Hv257856_2264	213484	146	336	8.80854e-16	936632	cl17093	fungal_TF_MHR
Hv96889_2266	259941	97	256	2.77072e-71	236415	cd13873	CuRO_2_AAO_like_2
Hv96889_2266	267468	97	256	2.77072e-71	236415	cl19115	Cupredoxin
Hv96889_2266	267468	43	87	1.44513e-13	806514	cl19115	Cupredoxin
Hv96889_2267	259941	156	315	4.09353e-68	234489	cd13873	CuRO_2_AAO_like_2
Hv96889_2267	267468	156	315	4.09353e-68	234489	cl19115	Cupredoxin
Hv96889_2267	267468	370	561	2.99306e-70	241066	cl19115	Cupredoxin
Hv96889_2267	267468	26	146	2.04797e-49	182344	cl19115	Cupredoxin
Hv96889_2267	132431	24	564	2.18545e-163	495.13	TIGR03390	ascorbOXfungal
Hv173431_2268	238333	155	313	1.66997e-21	104617	cd00593	RIBOc
Hv173431_2268	260306	155	313	1.66997e-21	104617	cl00258	RIBOc
Hv173431_2268	238333	1	102	0.00152815	526151	cd00593	RIBOc
Hv173431_2268	260306	1	102	0.00152815	526151	cl00258	RIBOc
Hv173431_2268	233772	142	392	3.81621e-25	116.91	TIGR02191	RNaseIII
Hv8955_2270	234456	111	276	8.60046e-24	119717	TIGR04074	bacter_Hen1
Hv146546_2271	258484	278	490	7.58386e-51	187008	pfam14308	DnaJ-X
Hv146546_2271	265448	278	490	7.58386e-51	187008	cl14778	DnaJ-X
Hv146546_2272	99751	54	76	0.00156987	363693	cd06257	DnaJ
Hv146546_2272	261333	54	76	0.00156987	363693	cl02542	DnaJ
Hv146546_2272	258484	226	431	1.37773e-46	174682	pfam14308	DnaJ-X
Hv146546_2272	265448	226	431	1.37773e-46	174682	cl14778	DnaJ-X
Hv101415_2273	238299	1	252	4.86893e-95	306.85	cd00537	MTHFR
Hv101415_2273	260296	1	252	4.86893e-95	306.85	cl00246	MTHFR
Hv228033_2274	258141	1	87	0.00552861	464693	cl16445	Nup54
Hv158620_2275	260768	34	120	0.000138267	385136	cl01053	SGNH_hydrolase
Hv126568_2276	264488	86	262	3.00629e-47	178103	cl11961	ALDH-SF
Hv63518_2277	153251	81	248	7.72859e-28	120068	cd07989	LPLAT_AGPAT-like
Hv63518_2277	266537	81	248	7.72859e-28	120068	cl17185	LPLAT
Hv243403_2278	255013	204	244	0.0287559	488493	cl18540	Nse4_C
Hv243403_2278	259544	107	147	0.0813465	468145	pfam15412	Nse4-Nse3_bdg
Hv243403_2278	259544	107	147	0.0813465	468145	cl21240	Nse4-Nse3_bdg
Hv243403_2279	255013	125	165	0.0258557	488493	cl18540	Nse4_C
Hv243403_2279	259544	42	82	0.0862647	464293	pfam15412	Nse4-Nse3_bdg
Hv243403_2279	259544	42	82	0.0862647	464293	cl21240	Nse4-Nse3_bdg
Hv200878_2280	260400	40	229	5.73989e-62	207033	cl00391	beta_CA
Hv200878_2281	260400	40	229	7.40782e-62	206648	cl00391	beta_CA
Hv21976_2283	255824	160	210	0.000651699	366587	cl10891	Adaptin_binding
Hv21976_2284	255824	160	210	0.000833904	362735	cl10891	Adaptin_binding
Hv220345_2285	263719	465	508	0.034126	453075	cl09101	E_set
Hv220345_2285	254124	106	308	1.74772e-27	124117	pfam07250	Glyoxal_oxid_N
Hv74199_2290	212464	3	92	1.02038e-36	137297	cd01717	Sm_B
Hv74199_2290	260307	3	92	1.02038e-36	137297	cl00259	Sm_like
Hv74199_2291	260307	1	48	7.63711e-06	544793	cl00259	Sm_like
Hv20245_2293	260991	11	157	0.000263522	567644	cl01544	Bestrophin
Hv96556_2295	252134	460	512	5.74187e-12	775328	pfam03733	DUF307
Hv96556_2295	252134	460	512	5.74187e-12	775328	cl04238	DUF307
Hv96556_2295	250805	844	964	5.71002e-09	707088	pfam01699	Na_Ca_ex
Hv96556_2295	250805	844	964	5.71002e-09	707088	cl08331	Na_Ca_ex
Hv96556_2295	250805	1191	1308	6.75241e-09	707088	pfam01699	Na_Ca_ex
Hv96556_2295	250805	1191	1308	6.75241e-09	707088	cl08331	Na_Ca_ex
Hv96556_2295	223464	795	1312	3.47447e-70	255293	COG0387	ChaA
Hv96556_2296	119392	794	959	0.00272215	399897	cd06174	MFS
Hv96556_2296	119392	794	959	0.00272215	399897	cl18950	MFS
Hv96556_2296	252134	460	512	2.77433e-12	783032	pfam03733	DUF307
Hv96556_2296	252134	460	512	2.77433e-12	783032	cl04238	DUF307
Hv96556_2296	250805	1144	1179	0.000108127	42204	pfam01699	Na_Ca_ex
Hv96556_2296	250805	1144	1179	0.000108127	42204	cl08331	Na_Ca_ex
Hv159232_2305	260271	139	266	8.15331e-10	695014	cl00218	Glyco_hydrolase_16
Hv159232_2305	260271	2	76	4.46219e-05	560457	cl00218	Glyco_hydrolase_16
Hv159232_2306	260271	94	267	4.90808e-33	138452	cl00218	Glyco_hydrolase_16
Hv159232_2306	260271	348	485	5.87454e-16	903021	cl00218	Glyco_hydrolase_16
Hv146824_2309	250600	1	97	7.61843e-34	137367	pfam01412	ArfGap
Hv146824_2309	261296	1	97	7.61843e-34	137367	cl02464	ArfGap
Hv146824_2309	178661	1	398	2.07437e-34	146538	PLN03114	PLN03114
Hv34885_2311	252415	379	505	4.07233e-42	162508	pfam04153	NOT2_3_5
Hv34885_2311	261268	379	505	4.07233e-42	162508	cl02384	NOT2_3_5
Hv219232_2313	261009	79	157	1.71705	430349	cl01593	Pec_lyase_C
Hv144118_2314	238034	396	502	1.39218e-06	626404	cd00079	HELICc
Hv144118_2314	238034	396	502	1.39218e-06	626404	cl19069	HELICc
Hv144118_2314	257100	710	758	0.000452307	536811	pfam12513	SUV3_C
Hv144118_2314	257100	710	758	0.000452307	536811	cl13893	SUV3_C
Hv144118_2315	238034	246	352	9.51578e-07	630256	cd00079	HELICc
Hv144118_2315	238034	246	352	9.51578e-07	630256	cl19069	HELICc
Hv144118_2315	257100	560	608	0.000146702	548367	pfam12513	SUV3_C
Hv144118_2315	257100	560	608	0.000146702	548367	cl13893	SUV3_C
Hv123370_2317	99738	21	442	1.28183e-145	436248	cd00614	CGS_like
Hv123370_2317	267298	21	442	1.28183e-145	436248	cl18945	AAT_I
Hv25134_2319	266508	34	626	0	858384	cl17068	AFD_class_I
Hv25134_2319	223442	24	616	0	571.54	COG0365	Acs
Hv25134_2320	266508	8	313	3.35815e-131	401923	cl17068	AFD_class_I
Hv10290_2321	99734	38	346	8.1695e-36	144791	cd00609	AAT_like
Hv10290_2321	267298	38	346	8.1695e-36	144791	cl18945	AAT_I
Hv251493_2323	263925	1	228	6.01529e-59	211343	cl09931	NADB_Rossmann
Hv251493_2323	265413	252	515	6.66682e-52	191.69	cl13995	MPP_superfamily
Hv117089_2326	238036	418	441	0.00165507	368083	cd00083	HLH
Hv117089_2326	260178	418	441	0.00165507	368083	cl00081	HLH
Hv25864_2328	261296	17	82	8.64785e-09	672611	cl02464	ArfGap
Hv25864_2329	250600	20	156	2.83939e-46	171.65	pfam01412	ArfGap
Hv25864_2329	261296	20	156	2.83939e-46	171.65	cl02464	ArfGap
Hv78036_2334	240561	614	657	8.84805e-15	854503	cd13118	POLO_box_1
Hv78036_2334	243239	614	657	8.84805e-15	854503	cl02916	POLO_box
Hv78036_2334	263920	6	174	2.60032e-35	148822	cl09925	PKc_like
Hv78036_2334	214567	1	174	8.26384e-43	169633	smart00220	S_TKc
Hv80794_2335	263920	52	226	3.10887e-81	264266	cl09925	PKc_like
Hv250686_2339	192464	9	99	1.38349e-31	126674	pfam10159	MMtag
Hv250686_2339	192464	9	99	1.38349e-31	126674	cl10856	MMtag
Hv105864_2341	255512	911	1059	0.00231159	406758	pfam09726	Macoilin
Hv105864_2341	227709	999	1213	0.00648468	394891	COG5422	ROM1
Hv13801_2344	253960	1	120	1.10608e-14	82003	cl06096	Elongin_A
Hv13134_2345	260323	40	244	0.0199417	494943	cl00281	metallo-dependent_hydrolases
Hv154157_2349	240219	132	207	7.00737e-43	154604	cd05793	S1_IF1A
Hv154157_2349	263921	132	207	7.00737e-43	154604	cl09927	S1_like
Hv154157_2350	263921	1	72	7.84799e-23	991141	cl09927	S1_like
Hv165323_2353	267487	15	129	5.23012e-15	846412	cl19134	NAD_binding_8
Hv97095_2354	240215	126	216	4.76812e-29	118421	cd05789	S1_Rrp4
Hv97095_2354	263921	126	216	4.76812e-29	118421	cl09927	S1_like
Hv97095_2354	258551	28	48	0.940708	408408	pfam14382	ECR1_N
Hv97095_2354	258551	28	48	0.940708	408408	cl16842	ECR1_N
Hv72394_2358	223903	62	104	7.53625e-06	587911	COG0833	LysP
Hv72394_2358	223903	104	170	0.000314534	537835	COG0833	LysP
Hv72394_2358	223903	38	55	0.00047989	383755	COG0833	LysP
Hv108296_2361	252918	78	131	5.63168	38929	cl04871	IPP-2
Hv108296_2362	252918	67	232	0.111453	454773	cl04871	IPP-2
Hv189519_2363	214806	2	73	1.06109e-06	58461	smart00757	CRA
Hv189519_2363	214806	2	73	1.06109e-06	58461	cl15966	CRA
Hv189519_2363	256087	2	65	3.12909e-15	83384	pfam10607	CLTH
Hv180082_2364	261100	188	246	0.00243472	38622	cl01868	YukC
Hv2434_2367	119335	225	494	2.41909e-84	286795	cd06565	GH20_GcnA-like
Hv2434_2367	261523	225	494	2.41909e-84	286795	cl02948	GH20_hexosaminidase
Hv2434_2368	261523	225	307	1.7132e-19	984327	cl02948	GH20_hexosaminidase
Hv48403_2370	257714	130	182	0.00374333	369551	pfam13388	DUF4106
Hv91615_2372	119339	369	539	1.39421e-13	845344	cd06558	crotonase-like
Hv91615_2372	267301	369	539	1.39421e-13	845344	cl18948	crotonase-like
Hv91615_2372	260403	9	146	4.1236e-38	150461	cl00395	FMT_core
Hv91615_2372	265452	207	308	9.35752e-24	111218	cl14785	FMT_C_like
Hv91615_2372	223955	437	545	3.5169e-06	597221	COG1024	CaiD
Hv91615_2373	119339	369	537	2.55112e-11	77986	cd06558	crotonase-like
Hv91615_2373	267301	369	537	2.55112e-11	77986	cl18948	crotonase-like
Hv91615_2373	260403	9	146	4.17082e-37	150461	cl00395	FMT_core
Hv91615_2373	265452	207	308	8.50198e-24	111218	cl14785	FMT_C_like
Hv91615_2373	223955	437	543	0.00248034	543293	COG1024	CaiD
Hv114557_2374	214625	165	283	1.04745e-07	662445	smart00332	PP2Cc
Hv114557_2374	260203	165	283	1.04745e-07	662445	cl00120	PP2Cc
Hv228481_2379	260205	16	191	4.87994e-13	772745	cl00125	RHOD
Hv43813_2380	176190	7	345	5.83184e-138	413416	cd05288	PGDH
Hv43813_2380	266485	7	345	5.83184e-138	413416	cl16912	MDR
Hv43813_2380	225041	6	344	6.11896e-112	347361	COG2130	COG2130
Hv208087_2385	257789	184	205	0.000133086	392999	pfam13465	zf-H2C2_2
Hv208087_2385	267892	184	205	0.000133086	392999	cl19539	zf-H2C2_2
Hv208087_2385	227381	266	359	0.000274069	41605	COG5048	COG5048
Hv11414_2387	254945	433	583	9.41987e-56	203242	pfam08644	SPT16
Hv11414_2387	254945	433	583	9.41987e-56	203242	cl07315	SPT16
Hv11414_2387	258963	6	130	4.12299e-24	114996	cl20737	FACT-Spt16_Nlob
Hv11414_2387	260321	129	287	2.03691e-23	115136	cl00279	APP_MetAP
Hv11414_2387	254846	642	730	2.86818e-22	107235	pfam08512	Rtt106
Hv11414_2387	266526	642	730	2.86818e-22	107235	cl17171	PH-like
Hv11414_2387	227693	1	806	0	554622	COG5406	COG5406
Hv101822_2391	213400	586	627	0.0926936	469143	cd12193	B_zip1
Hv101822_2391	261357	586	627	0.0926936	469143	cl02576	B_zip1
Hv101822_2391	256619	110	180	0.000157146	407079	cl13264	Aft1_HRA
Hv176377_2393	238203	276	507	7.75327e-91	299379	cd00331	IGPS
Hv176377_2393	266538	276	507	7.75327e-91	299379	cl17186	TIM_phosphate_binding
Hv176377_2393	153214	8	196	8.56274e-80	269019	cd01743	GATase1_Anthranilate_Synthase
Hv176377_2393	260141	8	196	8.56274e-80	269019	cl00020	GAT_1
Hv176377_2393	238237	530	770	6.70915e-55	202034	cd00405	PRAI
Hv176377_2393	266538	530	770	6.70915e-55	202034	cl17186	TIM_phosphate_binding
Hv176377_2393	236509	233	770	8.24095e-78	273229	PRK09427	PRK09427
Hv176377_2393	249601	9	196	7.85967e-59	212498	pfam00117	GATase
Hv168203_2394	237987	161	281	1.2251e-31	129742	cd00020	ARM
Hv168203_2394	237987	161	281	1.2251e-31	129742	cl19060	ARM
Hv168203_2394	237987	299	449	5.00829e-18	950739	cd00020	ARM
Hv168203_2394	237987	299	449	5.00829e-18	950739	cl19060	ARM
Hv168203_2394	237987	414	542	6.10617e-15	862143	cd00020	ARM
Hv168203_2394	237987	414	542	6.10617e-15	862143	cl19060	ARM
Hv168203_2394	201951	69	147	2.83957e-19	978365	pfam01749	IBB
Hv168203_2394	201951	69	147	2.83957e-19	978365	cl03339	IBB
Hv168203_2394	227396	52	579	0	702417	COG5064	SRP1
Hv168203_2395	237987	47	144	1.00627e-24	111637	cd00020	ARM
Hv168203_2395	237987	47	144	1.00627e-24	111637	cl19060	ARM
Hv168203_2395	237987	199	297	8.1368e-18	896811	cd00020	ARM
Hv168203_2395	237987	199	297	8.1368e-18	896811	cl19060	ARM
Hv168203_2395	257956	26	140	7.64199	404023	pfam13646	HEAT_2
Hv165400_2396	252844	218	484	3.74458e-13	842422	cl04810	Uso1_p115_head
Hv165400_2396	252846	540	600	7.03813	418674	cl04811	Uso1_p115_C
Hv15526_2399	255700	84	142	0.00323614	377665	cl10818	Med4
Hv15526_2399	254739	250	298	0.00338405	368104	cl07084	P4Ha_N
Hv14649_2402	254593	24	88	0.000107997	373249	cl17716	NAD_binding_6
Hv174810_2403	260247	23	354	3.1635e-45	169653	cl00192	ribokinase_pfkB_like
Hv105936_2404	153108	115	421	7.09961e-125	380432	cd01049	RNRR2
Hv105936_2404	260311	115	421	7.09961e-125	380432	cl00264	Ferritin_like
Hv105936_2405	153108	115	414	4.93099e-121	368876	cd01049	RNRR2
Hv105936_2405	260311	115	414	4.93099e-121	368876	cl00264	Ferritin_like
Hv156633_2406	260436	360	468	0.00298303	391498	cl00459	MIT_CorA-like
Hv156633_2406	254520	306	453	0.000426668	395868	pfam07926	TPR_MLP1_2
Hv156633_2407	260436	282	399	0.00262226	391498	cl00459	MIT_CorA-like
Hv125733_2408	99854	919	1154	3.53773e-76	265.2	cd06100	CCL_ACL-C
Hv125733_2408	260413	919	1154	3.53773e-76	265.2	cl00416	CS_ACL-C_CCL
Hv125733_2408	249950	723	846	3.20276e-18	977117	cl18355	Ligase_CoA
Hv125733_2408	254804	65	221	0.00133282	549387	cl18528	ATP-grasp_2
Hv125733_2408	266646	557	663	0.0011982	510279	cl17356	CoA_binding
Hv125733_2408	178137	556	1154	0	908814	PLN02522	PLN02522
Hv125733_2408	177879	1	482	4.22833e-113	374876	PLN02235	PLN02235
Hv125733_2409	99854	875	1055	2.79215e-61	223213	cd06100	CCL_ACL-C
Hv125733_2409	260413	875	1055	2.79215e-61	223213	cl00416	CS_ACL-C_CCL
Hv125733_2409	249950	679	802	2.60951e-18	977117	cl18355	Ligase_CoA
Hv125733_2409	254804	21	177	0.00104777	553239	cl18528	ATP-grasp_2
Hv125733_2409	266646	513	619	0.0106471	510279	cl17356	CoA_binding
Hv125733_2409	178137	512	1073	0	844.87	PLN02522	PLN02522
Hv125733_2409	177879	14	438	5.25323e-108	359468	PLN02235	PLN02235
Hv72814_2412	238543	103	336	1.35869e-112	342256	cd01123	Rad51_DMC1_radA
Hv72814_2412	266574	103	336	1.35869e-112	342256	cl17233	RecA-like_NTPases
Hv72814_2412	258660	33	79	0.00058955	37176	pfam14520	HHH_5
Hv72814_2412	265460	33	79	0.00058955	37176	cl14815	H3TH_StructSpec-5&apos;-nucleases
Hv72814_2412	233794	29	340	0	514273	TIGR02239	recomb_RAD51
Hv223201_2413	253973	287	462	4.39271e-32	135105	pfam06911	Senescence
Hv223201_2413	253973	287	462	4.39271e-32	135105	cl06118	Senescence
Hv226263_2415	185397	34	89	5.52729e-27	109443	PTZ00015	PTZ00015
Hv226263_2415	260174	34	89	5.52729e-27	109443	cl00074	H4
Hv129003_2417	223131	31	282	6.43974e-45	178601	COG0053	MMT1
Hv129003_2417	260348	31	282	6.43974e-45	178601	cl00316	Cation_efflux
Hv26450_2418	253602	62	130	0.00861457	469054	cl05607	Med22
Hv58401_2419	252358	249	311	6.71203e-06	59089	pfam04083	Abhydro_lipase
Hv58401_2419	252358	249	311	6.71203e-06	59089	cl04390	Abhydro_lipase
Hv58401_2419	255982	50	157	0.00281285	389525	cl12385	SOG2
Hv58401_2419	249959	326	593	0.0156079	51365	pfam00561	Abhydrolase_1
Hv276870_2422	250709	8	132	2.14332e-12	74173	pfam01565	FAD_binding_4
Hv276870_2422	268275	8	132	2.14332e-12	74173	cl19922	FAD_binding_4
Hv276870_2422	223354	8	131	6.20605e-07	614492	COG0277	GlcD
Hv65986_2428	254452	303	561	6.8064e-41	160168	cl06723	GLE1
Hv126138_2429	265764	867	927	0.000161227	41466	cl15697	ADF_gelsolin
Hv126138_2430	265764	867	927	0.000147248	41466	cl15697	ADF_gelsolin
Hv271586_2431	263920	57	225	3.38283e-41	156141	cl09925	PKc_like
Hv271586_2431	214567	48	225	1.06699e-34	139202	smart00220	S_TKc
Hv271586_2432	263920	48	196	1.27797e-32	132644	cl09925	PKc_like
Hv51188_2433	261173	115	135	0.00462852	35258	cl02096	Gti1_Pac2
Hv48056_2436	268118	145	256	0.0058129	370444	cl19765	mTERF
Hv197561_2438	249986	14	231	1.43409e-36	144336	cl02901	Glycos_transf_3
Hv120439_2439	243180	103	181	2.26851e-07	599549	cl02782	ERp29c
Hv120439_2439	260398	49	82	0.124022	44198	cl00388	Thioredoxin_like
Hv154303_2441	260157	16	79	2.91278e-23	107085	cl00050	CYCLIN
Hv92069_2446	223139	3	127	1.57075e-46	169033	COG0061	nadF
Hv92069_2446	260858	3	127	1.57075e-46	169033	cl01255	NAD_kinase
Hv105189_2449	266551	309	549	1.41266e-136	412779	cl17201	ABC_ATPase
Hv105189_2449	250039	78	243	0.000376044	411244	cl18356	ABC_membrane
Hv105189_2449	227590	78	548	7.16531e-154	466834	COG5265	ATM1
Hv105189_2450	266551	46	217	1.04149e-81	260.24	cl17201	ABC_ATPase
Hv105189_2450	224047	46	207	9.38404e-18	930895	COG1122	CbiO
Hv233795_2451	238073	709	887	6.21344e-36	148.14	cd00127	DSPc
Hv233795_2451	260159	709	887	6.21344e-36	148.14	cl00053	DSPc
Hv233795_2451	225297	786	881	9.79712e-10	732544	COG2453	CDC14
Hv133081_2452	249786	28	410	9.82771e-77	257072	pfam00344	SecY
Hv133081_2452	249786	28	410	9.82771e-77	257072	cl10564	SecY
Hv133081_2452	256059	1	27	0.000302555	528122	pfam10559	Plug_translocon
Hv133081_2452	256059	1	27	0.000302555	528122	cl11188	Plug_translocon
Hv133081_2452	233214	1	407	6.12824e-87	285716	TIGR00967	3a0501s007
Hv292359_2453	227462	88	141	1.82769e-09	661727	cl18814	COG5133
Hv116507_2454	260433	10	125	0.789898	422974	cl00456	SLC5-6-like_sbd
Hv145113_2456	239460	1	529	0	822473	cd03344	GroEL
Hv145113_2456	261443	1	529	0	822473	cl02777	chaperonin_like
Hv145113_2456	237231	1	534	0	706097	PRK12850	groEL
Hv62112_2458	267298	73	332	6.76955e-36	147735	cl18945	AAT_I
Hv178219_2461	264488	195	387	1.34946e-99	318806	cl11961	ALDH-SF
Hv210678_2462	132718	2	145	2.43294e-22	100474	cd07067	HP_PGM_like
Hv210678_2462	264352	2	145	2.43294e-22	100474	cl11399	HP
Hv210678_2463	132718	42	229	5.42237e-32	128979	cd07067	HP_PGM_like
Hv210678_2463	264352	42	229	5.42237e-32	128979	cl11399	HP
Hv106471_2464	253886	334	527	6.62331e-30	131089	pfam06738	DUF1212
Hv106471_2464	253886	334	527	6.62331e-30	131089	cl18496	DUF1212
Hv106471_2464	225514	315	560	9.24019e-37	152054	COG2966	COG2966
Hv132839_2467	260518	195	318	0.0135879	50215	cl00596	LrgB
Hv253091_2468	264539	118	361	4.53179e-36	150892	cl12078	p450
Hv209958_2476	260271	80	177	8.32236e-28	121567	cl00218	Glyco_hydrolase_16
Hv209958_2477	260271	84	267	2.11956e-48	179732	cl00218	Glyco_hydrolase_16
Hv86815_2478	256933	287	329	1.20987e-07	641734	cl13660	CAF1A
Hv63380_2481	260280	72	311	2.21772e-53	192903	cl00228	HIT_like
Hv16393_2483	266525	1	127	1.00864e-47	167711	cl17170	Ras_like_GTPase
Hv16393_2483	261449	136	164	1.1399e-07	570789	cl02787	Translation_Factor_II_like
Hv185251_2484	238121	125	386	2.08957	446332	cl19087	WD40
Hv185251_2484	225201	124	388	0.000974159	554799	COG2319	COG2319
Hv77434_2485	163675	473	743	3.4943e-146	450.73	cd07937	DRE_TIM_PC_TC_5S
Hv77434_2485	267315	473	743	3.4943e-146	450.73	cl18962	DRE_TIM_metallolyase
Hv77434_2485	133459	932	997	2.60701e-21	104035	cd06850	biotinyl_domain
Hv77434_2485	264355	932	997	2.60701e-21	104035	cl11404	Biotinyl_lipoyl_domains
Hv77434_2485	266590	83	263	1.37859e-58	214858	cl17255	ATP-grasp_4
Hv77434_2485	214878	278	385	1.33694e-41	163353	smart00878	Biotin_carb_C
Hv77434_2485	263607	278	385	1.33694e-41	163353	cl08365	Biotin_carb_C
Hv77434_2485	251291	729	852	6.27662e-39	158822	cl20232	PYC_OADA
Hv77434_2485	249744	2	95	2.72165e-06	62116	pfam00289	CPSase_L_chain
Hv77434_2485	249744	2	95	2.72165e-06	62116	cl02837	CPSase_L_chain
Hv77434_2485	223968	1	997	0	1389.37	COG1038	PycA
Hv229254_2486	262377	143	253	2.70341e-05	600749	cl04955	LanC_like
Hv14650_2490	263920	91	236	3.74897e-35	140733	cl09925	PKc_like
Hv14650_2490	214567	86	236	1.24569e-34	139587	smart00220	S_TKc
Hv52233_2497	132918	1	155	1.50686e-62	216244	cd07035	TPP_PYR_POX_like
Hv52233_2497	264357	1	155	1.50686e-62	216244	cl11410	TPP_enzyme_PYR
Hv52233_2497	261022	394	505	1.81434e-51	188091	cl01629	TPP_enzymes
Hv52233_2497	249676	210	355	4.82843e-37	147329	pfam00205	TPP_enzyme_M
Hv52233_2497	249676	210	355	4.82843e-37	147329	cl18345	TPP_enzyme_M
Hv103573_2501	236669	282	443	0.00124047	400683	PRK10263	PRK10263
Hv103573_2502	236669	282	443	0.00142959	396831	PRK10263	PRK10263
Hv192572_2507	263739	49	123	6.35835e-10	695187	cl09208	Tim44
Hv192572_2508	263739	4	280	1.23897e-26	121135	cl09208	Tim44
Hv45001_2511	267493	22	82	0.000452333	384207	cl19140	Hydrolase_4
Hv44366_2512	263925	8	249	1.14884e-23	112782	cl09931	NADB_Rossmann
Hv44366_2512	223774	8	172	0.000144936	418138	COG0702	COG0702
Hv88464_2513	153097	138	265	1.21158	44024	cd00657	Ferritin_like
Hv88464_2513	260311	138	265	1.21158	44024	cl00264	Ferritin_like
Hv113072_2515	100107	167	273	3.76492e-07	624474	cd02440	AdoMet_MTases
Hv113072_2515	266528	167	273	3.76492e-07	624474	cl17173	AdoMet_MTases
Hv113072_2515	225139	99	384	2.28321e-68	233681	COG2230	Cfa
Hv16787_2516	238121	237	431	1.17087	457888	cl19087	WD40
Hv16787_2516	227498	64	521	0	574284	COG5170	CDC55
[truncated: 16,267 more rows]

## Sheet: Table S8
Table S8. Homology of the largest Hva annotated gene families to Pucciniales proteins. The predicted set of 14,445 Hva proteins was used to perform BLASTp (e-value=1e-3) sequence similarity searches against a set of Pucciniales protein sequences. Pucciniales datasets included 67,118 sequences comprising 16,694 protein-coding genes from Melampsora larici-populina [Duplessis et al., 2011], 22,815 P…
GENE FAMILY ID	No. OF GENES	PUCCINIALES HOMOLOGS
Hvas10002	66	Hypothetical protein PGTG_03086 [Pgt CRL 75-36-700-3]
Hvas10003	59	ATP-dependent RNA helicase dhh1
Hvas10004	59	Hypothetical protein PGTG_12045
Hvas10005	43	Hypothetical protein PGTG_00382
Hvas10006	41	Hypothetical protein PGTG_19353 [Pgt CRL 75-36-700-3]
Hvas10008	36	Homolog identified in several Pucciniales
Hvas10009	35	ABC transporter [Pgt]
Hvas10010	33	Homolog identified in several Pucciniales
Hvas10011	32	ATPase [Pgt CRL 75-36-700-3]
Hvas10012	29	ATP-dependent RNA helicase dhh1 [Pgt CRL 75-36-700-3]
Hvas10013	25	Hypothetical protein PGTG_11713 [Pgt CRL 75-36-700-3]
Hvas10015	23	DNAJ/TPR domain-containing protein DNAJC7 family protein [Pgt]
Hvas10016	23	CMGC/MAPK/P38 protein kinase [Pgt CRL 75-36-700-3]
Hvas10017	22	STE/STE7/MEK1 protein kinase [Pgt CRL 75-36-700-3]
Hvas10018	21	pre-mRNA splicing factor ATP-dependent RNA helicase PRP16 [Pgt]
Hvas10019	20	serine/threonine protein kinase [Pgt CRL 75-36-700-3]
Hvas10020	18	Hypothetical protein PGTG_00451 [Pgt CRL 75-36-700-3]
Hvas10021	18	Multi-copper oxidase laccase-like protein [Mlp 98AG31]
Hvas10022	18	No hits
Hvas10023	17	T-complex protein 1 subunit beta [Pgt CRL 75-36-700-3]
Hvas10024	17	Protein kinase subdomain-containing protein [Pgt CRL 75-36-700-3]

## Sheet: Table S9
Table S9. Functional annotation of predicted secreted proteins. Annotation was based on Blastp search homology against swissprot, RefSeq, Uniref100 and non-redundant protein sequences databases.
GenBank Accession Number	Size (aa)	Copy number	Functional Annotation		E-value
			Pucciniales	Other organisms
KF018005	150	4	Protein family PGT; secreted protein [MLP 98AG31]	Expansin family in fungi	E=1e-39
KF018006	204	8	CCPR_MAGO7 Cytochrome c peroxidase in PGT. Well conserved in eukaryotes	Homologs in several fungi	E=7e-47
KF018007	450	1	Hypothetical protein MELLADRAFT_116816 [MLP 98AG31]	Protein disulfide-isomerase. Homologs in several fungi and well conserved in eukaryotes	E=2e-93
KF018008	153	1	No hits	No hits	-
KF018009	408	5	Hypothetical protein, PGTG_08313	Beta-mannanase [Beggiatoa alba B18LD]	E=5e-75
KF018010	111	79	Rust transferred protein [Melampsora occidentalis]	No hits	E=1e-01
KF018011	86	13	Secreted protein [MLP 98AG31; Hypothetical protein PGTG_17633	No hits	E=1e-06
KF018012	98	2	Hypothetical protein PGTG_15458	No hits	E=1e-4
KF018013	556	1	Hypothetical protein PGTG_01557; MELLADRAFT_70885 [MLP 98AG31]	fasciclin domain family protein in several other fungi	E=2e-28
KF018014	123	6	Hypothetical protein family PGTG; Non-catalytic module family EXPN [MLP 98AG31]	rare lipoprotein a family in fungi and several other organisms	E=3e-24
KF018015	87	17	No hits	No hits	-
KF018016	146	1	No hits	No hits	-
KF018017	581	6	Hypothetical protein family in PGT; secreted protein [MLP 98AG31]	Riboflavin aldehyde-forming enzyme in several fungi, involved in morphogenessis	E=5e-35
KF018018	105	8	Hypothetical protein MELLADRAFT_74551 [MLP 98AG31]	No hits	E=1e-02
KF018019	492	8	Aspartyl protease in PGT; putative aspartic peptidase A1 [MLP 98AG31]	Aspartyl protease in yeasts and other fungi	E=1e-62
KF018020	202	32	No hits	No hits	-
KF018021	251	5	Hypothetical protein family [PGT]; MELLADRAFT_96159 [MLP 98AG31]; secreted protein MLP	No hits	E=4e-16
KF018022	294	4	Macrofage activating glycoprotein in PGT	Macrofage activating glycoprotein in other fungi.	E=2e-67
KF018023	332	3	Hypothetical protein family in PGTG; secreted protein [MLP 98AG31]	Expansin family protein in other fungi	E=3e-50
KF018024	348	4	Hypothetical protein family in PGT; secreted protein [MLP 98AG31]	No hits	E=7e-13
KF018025	302	5	Hypothetical protein family [PGT]; family 61 glycoside hydrolase [MLP 98AG31]	No hits	E=2e-28
KF018026	358	7	Hypothetical protein family in PGT; family 26 glycoside hydrolase [MLP 98AG31]	Copper amine oxidase-like domain-containing protein in fungi	E=1e-57
KF018027	360	3	Hypothetical protein family PGT; family 61 glycoside hydrolase [MLP 98AG31]	Endo-glucanase homolog in several fungi	E=5e-77
KF018028	147	1	No hits	No hits	-
KF018029	221	2	Hypothetical protein PGTG_10900; MELLADRAFT_72270 [MLP 98AG31]	GPI-anchored domain-containing protein [Rhizoctonia solani AG-1 IA] and other fungi	E=2e-26
KF018030	103	2	Hypothetical protein MELLADRAFT_78206 [MLP 98AG31]	Gpi anchored protein [Rhodosporidium toruloides NP11]	E=1e-30
KF018031	194	8	PGT protein family; family 26 glycoside hydrolase [MLP 98AG31]	Glycoside hydrolase in several fungi	E=7e-19
KF018032	100	2	Hypothetical protein PGTG_10900; MELLADRAFT_72270 [MLP 98AG31]	GPI-anchored domain-containing protein [Rhizoctonia solani AG-1 IA] and other fungi	E=3e-09

## Sheet: Table S10
Table S10. Sequence diversity of secreted protein genes in Hva individual assemblies. Putative secreted proteins were searched in the contigs of the Hva genomic assemblies with the algorithm BLASTx (E-value=1e-3). Nucleotide changes were manually annotated.
Secreted Protein GenBank Acc. No.	Assembly Contig ID	Nucleotide changes per contig
KF018007	No polymorphism detected
KF018013	No polymorphism detected
KF018016	No polymorphism detected
KF018020	No polymorphism detected
KF018024	No polymorphism detected
KF018023	No polymorphism detected
KF018005	HvH569_contig_148209	1
	HvH_179_contig_149388	1
	HvDQ952_contig_102588	1
	Hv494_contig_107101	1
	Hv387_contig_124196	2
KF018006	HvCat_contig_27174	4
	HvH569_contig_161560	3
	HvDQ952_contig_191367	1
KF018008	HvH701_contig_84202	1
	HvDQ952_contig_47216	1
	Hv494_contig_27719	1
	HvCat_contig_172637	1
KF018009	HvH569_contig_104509	1
	HvH701_contig_6605	1
	HvH_179_contig_24071	1
	HvDQ952_contig_69556	1
	Hv494_contig_133926	1
KF018010	HvCat_contig_107194	1
	HvH701_contig_78729	1
	HvH569_contig_149858	1
	Hv387_contig_144944	1
	HvH569_contig_149858	1
KF018011	HvH569_contig_30298	1
	HvDQ952_contig_118772	1
KF018012	HvH701_contig_58354	1
	HvDQ952_contig_90671	1
	HvH569_contig_154834	1
	Hv387_contig_116238	1
KF018014	HvH569_contig_86251	1
	Hv387_contig_9180	1
KF018015	Hv494_contig_25112	1
	Hv387_contig_2363	1
	HvDQ952_contig_86891	1
	HvCat_contig_42922	2
	HvH701_contig_26947	3
KF018017	HvH_179_contig_188321	2
	HvCat_contig_115058	1
	HvH701_contig_176283	1
	Hv494_contig_129192	1
	Hv387_contig_66725	2
KF018018	HvH701_contig_75587	2
	HvH569_contig_145230	1
	HvDQ952_contig_124944	1
	Hv494_contig_8423	1
	HvCat_contig_87114	1
	Hv387_contig_125977	1
	HvH_179_contig_176086	1
KF018019	HvH701_contig_56030	1
	HvCat_contig_21147	1
	HvH_179_contig_122992	1
KF018021	HvH701_contig_54141	4
	HvH569_contig_153346	3
	HvH_179_contig_55865	2
	HvDQ952_contig_55123	6
	HvCat_contig_431	14
	Hv387_contig_148755	12
KF018022	HvDQ952_contig_8776	1
KF018025	HvH701_contig_70615	1
	HvH569_contig_51222	1
	Hv494_contig_139433	1
KF018026	HvH_179_contig_144666	1
KF018027	HvH_179_contig_20421	1
	HvH701_contig_194774	2
	HvCat_contig_60597	1
KF018028	HvH701_contig_181938	48
	HvH569_contig_105423	34
	HvH_179_contig_42713	1
	HvDQ952_contig_123648	20
	HvCat_contig_49598	70
	Hv494_contig_152601	4
	Hv387_contig_120094	1
KF018029	HvH_179_contig_179847	1
	HvCat_contig_155656	1
	Hv387_contig_176787	1
	HvH569_contig_166905	1
KF018030	HvH569_contig_139211	14
	HvH_179_contig_128366	18
	HvCat_contig_48946	1
	HvDQ952_contig_105605	4
	Hv387_contig_113746	4
KF018031	HvH701_contig_147920	1
	Hv494_contig_138708	2
	HvCat_contig_87413	2
	HvDQ952_contig_138683	1
	HvH_179_contig_65843	1
KF018032	Hv494_contig_182065	1
	HvMar_contig_138437	1
	HvCat_contig_65560	1
	HvDQ952_contig_179012	1

[truncated: 2 more sheets: Table S11, Table S12]
